# Supplementary material for: Prevalence, risk factors and treatment outcomes of fluoroquinolones-associated tendinopathy in tuberculosis patients at university hospital, Thailand
Source: Heliyon. 2023 Sep 20;9(10):e20331. doi: 10.1016/j.heliyon.2023.e20331 (PMC10550594; doi:10.1016/j.heliyon.2023.e20331)
Supplement: Multimedia component 1 [file mmc1.xlsx]

## Sheet: Sheet2
No	Age	Age range <60, >=60	Gender	Weight	Height	BMI	BMI range < 20, >= 20, no	Cr	eGFR CKD-EPI	CrCl	CrCl range < 60 >= 60	DM	HT	DLP	CKD1	CKD2	CKD3	CKD4	CKD5	HD	PD	HIV	Gout	RA	Heart Tx	LTx	KT	SCT	Date Dx	Pulmonary	Pleura	Pericardium	Peritoneum	CNS	LN	Musculoskeletal	KUB	GI	Mucoutaneous	Hematologic	Endocrine	Eye	Diseminated	Cause FQs 1=DR, 2=DI, 3= ADR of other drugs, 4not response to 1L	Drug resistant	I resist	R resist	Z resist	E resist
1	86	1	1	53	157	22.6	1	0.94	73.12	42.2872	0	0	0	1	0	0	0	0	0	0	0	0	0	0	0	0	0	0	2017-10-20	1	0	0	0	0	0	0	0	0	0	0	0	0	0	3	0	0	0	0	0
2	58	0	1	64	170	22.1	1	1.39	55.47	52.438	0	0	0	0	0	0	0	0	0	0	0	0	0	0	1	0	0	0	2017-06-30	1	0	0	0	0	0	0	0	0	0	0	0	0	0	2	0	0	0	0	0
3	69	1	1	40.5	150	18	0	0.85	88.9	46.9853	0	0	0	0	0	0	0	0	0	0	0	0	0	0	0	0	0	0	2019-07-09	1	0	0	0	0	0	0	0	0	0	0	0	0	0	3	0	0	0	0	0
4	30	0	1	55	153	23.5	1	0.57	138.76	147.417	1	0	0	0	0	0	0	0	0	0	0	1	0	0	0	0	0	0	2016-11-24	1	0	0	0	0	1	0	1	1	0	0	0	0	1	1	1	0	1	0	0
5	52	0	2	64	160	25	1	0.64	102.93	103.889	1	1	1	1	0	0	0	0	0	0	0	0	0	0	0	0	0	0	2017-01-09	1	0	0	0	0	0	0	0	0	0	0	0	0	0	1	1	1	0	0	0
6	61	1	2	50	155	20.8	1	7.23	5.58	6.44978	0	0	1	1	0	0	0	0	1	0	1	1	0	0	0	0	0	0	2018-08-11	1	0	0	1	0	0	0	0	0	0	0	0	0	1	2	0	0	0	0	0
7	91	1	1	36.7	165	13.5	0	1.32	47.83	18.9215	0	0	1	1	0	0	1	0	0	0	0	0	0	0	0	0	0	0	2018-07-17	1	0	0	0	0	0	0	0	0	0	0	0	0	0	3	0	0	0	0	0
8	52	0	1	63.2	160	24.7	1	1.42	56.38	54.3975	0	1	1	0	0	0	0	0	0	0	0	0	0	0	0	0	0	0	2017-08-04	1	1	0	0	0	0	0	0	0	0	0	0	0	0	1	1	1	1	0	0
9	44	0	2	47.5	151	20.8	1	0.61	111.39	88.2514	1	0	0	0	0	0	0	0	0	0	0	0	0	0	0	0	0	0	2018-11-23	1	0	0	0	0	0	0	0	0	0	0	0	0	0	1	1	1	0	0	0
11	63	1	2	44.75	156	18.39	0	1.77	30.14	22.9825	0	0	1	1	0	0	1	0	0	0	0	0	0	0	0	0	0	0	2019-10-13	1	0	0	0	0	0	0	0	0	0	0	0	0	0	3	0	0	0	0	0
12	43	0	2	54.7	160	21.4	1	0.52	117.4	120.46	1	0	0	0	0	0	0	0	0	0	0	0	0	0	0	0	0	0	2019-04-23	1	0	0	0	0	0	0	0	0	0	0	0	0	0	3	0	0	0	0	0
13	25	0	1	50	157	20.3	1	1.11	92.45	71.9469	1	0	0	0	0	0	0	0	0	0	0	0	0	0	0	0	0	0	2018-01-05	0	0	0	0	0	0	1	0	0	0	0	0	0	0	1	1	1	1	0	0
14	54	0	1	59.6	167	21.37	1	0.91	95.21	78.2295	1	1	1	0	0	0	0	0	0	0	0	0	0	0	0	0	0	0	2019-10-02	1	0	0	0	0	0	0	0	0	0	0	0	0	0	1	1	1	0	0	0
15	22	0	1	56.8	0	0	2	0.84	124.28	110.82	1	0	0	0	0	0	0	0	0	0	0	0	0	0	0	0	0	0	2017-09-04	1	0	0	0	0	0	0	0	0	0	0	0	0	0	1	1	1	1	0	0
16	49	0	1	67	165	22.4	1	2.16	34.44	39.204	0	0	0	0	0	0	1	0	0	0	0	0	0	0	0	0	1	0	2019-12-17	1	0	0	0	0	0	0	0	1	0	0	0	0	1	2	0	0	0	0	0
17	38	0	2	56.8	150	25.2	1	4.5	11.63	15.1993	0	0	0	0	0	0	0	0	1	1	0	0	0	0	0	0	1	0	2018-07-20	1	0	0	0	0	0	0	0	0	0	0	0	0	0	2	0	0	0	0	0
18	18	0	1	44.3	0	0	2	0.71	135.06	105.724	1	0	0	0	0	0	0	0	0	0	0	1	0	0	0	0	0	0	2015-03-31	1	0	0	0	0	1	0	0	0	0	0	0	0	1	2	0	0	0	0	0
19	20	0	2	30	160	11.7	0	0.17	199.33	250	1	0	0	0	0	0	0	0	0	0	0	0	0	0	0	0	0	0	2017-03-23	1	0	0	0	0	0	0	0	0	0	0	0	0	0	3	0	0	0	0	0
20	70	1	1	51.6	153	22	1	1.17	62.79	42.8775	0	0	0	0	0	0	0	0	0	0	0	0	0	0	0	0	0	0	2017-04-11	0	0	0	0	0	1	0	0	0	0	0	0	0	0	3	0	0	0	0	0
21	61	1	1	40	155	16.6	0	0.74	87.1	59.3093	0	1	1	0	0	0	0	0	0	0	0	0	0	0	0	0	0	0	2018-08-02	1	1	0	0	0	0	0	0	0	0	0	0	0	1	1	1	1	0	0	0
22	45	0	1	70	170	24.2	1	0.82	106.05	112.636	1	0	1	0	0	0	0	0	0	0	0	0	0	0	0	0	0	0	2017-02-22	1	0	0	0	0	0	0	0	0	0	0	0	0	0	1	1	1	1	0	0
23	49	0	1	65	169	22.8	1	0.73	108.92	112.538	1	0	1	0	0	0	0	0	0	0	0	0	0	0	0	0	0	0	2018-09-03	0	1	0	0	0	0	0	0	0	0	0	0	0	0	3	0	0	0	0	0
24	58	0	1	64	162	24.4	1	1.68	44.11	43.3862	0	1	0	1	0	0	1	0	0	0	0	0	0	0	0	0	1	0	2018-11-26	0	0	0	0	0	1	0	0	0	0	0	0	0	0	2	0	0	0	0	0
25	83	1	2	49	155	20.4	1	1.88	24.35	17.5388	0	1	1	1	0	0	0	1	0	0	0	0	0	0	0	0	0	0	2019-01-14	1	0	0	0	0	0	0	0	0	0	0	0	0	0	1	1	1	0	0	0
26	70	1	2	58	152	25.1	1	0.89	65.41	53.8546	0	0	0	0	0	0	0	0	0	0	0	0	0	0	0	0	0	0	2017-11-22	0	0	0	0	0	0	0	0	0	1	0	0	0	0	1	1	1	0	0	0
27	54	0	1	64.8	162	24.7	1	1.05	80.08	73.7143	1	0	1	0	0	0	0	0	0	0	0	0	0	0	0	0	0	0	2018-05-19	0	1	0	0	0	0	0	0	0	0	0	0	0	0	3	0	0	0	0	0
29	45	0	2	63	165	23.1	1	0.77	95.54	91.7614	1	0	0	0	0	0	0	0	0	0	0	0	0	0	0	0	0	0	2018-09-07	1	0	0	0	0	0	0	0	0	0	0	0	0	0	3	0	0	0	0	0
30	58	0	1	49.75	165	18.3	0	0.54	115.73	104.925	1	1	0	0	0	0	0	0	0	0	0	0	0	0	0	0	0	0	2018-02-09	1	0	0	0	0	0	0	0	0	0	0	0	0	0	3	1	1	0	0	0
31	57	0	1	57	155	23.7	1	1.32	37.86	49.779	0	1	0	0	0	0	0	0	0	0	0	1	0	0	0	0	0	0	2015-11-03	1	0	0	0	0	0	0	0	0	0	0	0	0	0	1	1	1	0	0	0
32	40	0	2	41.5	160	16.2	0	0.78	95.39	62.8116	1	0	0	0	0	0	0	0	0	0	0	1	0	0	0	0	0	0	2017-03-03	1	0	0	0	1	0	0	1	0	0	0	0	0	1	2	0	0	0	0	0
33	92	1	1	35	150	15.6	0	0.89	56.44	26.2172	0	0	1	0	0	0	0	0	0	0	0	0	0	0	0	0	0	0	2018-07-25	1	0	0	0	0	0	0	0	0	0	0	0	0	0	3	0	0	0	0	0
34	74	1	2	26.5	161	10.2	0	0.47	97.62	43.9317	0	0	0	0	0	0	0	0	0	0	0	0	0	0	0	0	0	0	2019-06-25	1	0	0	0	0	0	0	0	0	0	0	0	0	0	4	0	0	0	0	0
35	82	1	1	68	155	28.3	1	1.83	33.61	29.9332	0	0	1	1	0	0	0	1	0	0	0	0	0	0	0	0	0	0	2017-10-19	1	0	0	0	0	0	0	0	0	0	0	0	0	0	3	0	0	0	0	0
36	74	1	2	74	164	25.7	1	1	55.63	57.6583	0	1	1	1	0	0	0	0	0	0	0	0	0	0	0	0	0	0	2018-03-28	1	0	0	0	0	0	0	0	0	0	0	0	0	0	3	0	0	0	0	0
37	43	0	1	75	168	26.6	1	0.8	109.41	126.302	1	1	1	1	0	0	0	0	0	0	0	0	0	0	0	0	0	0	2019-06-26	1	0	0	0	0	0	0	0	0	0	0	0	0	0	1	1	1	0	0	0
38	87	1	2	45	150	20	1	3.08	13.03	9.14164	0	1	1	0	0	0	0	0	1	1	0	0	0	0	0	0	0	0	2017-04-13	1	0	0	0	0	0	0	0	0	0	0	0	0	0	3	0	0	0	0	0
39	35	0	1	60	170	20.8	1	0.81	115.15	108.025	1	0	0	0	0	0	0	0	0	0	0	0	0	0	0	0	0	0	2018-01-15	1	0	0	0	0	0	0	0	0	0	0	0	0	0	1	1	1	0	0	0
40	56	0	1	70	162	26.7	1	0.91	94.54	89.7436	1	0	0	0	0	0	0	0	0	0	0	0	0	0	0	0	0	0	2018-06-09	0	1	0	0	0	1	1	0	0	0	0	0	0	1	1	1	1	0	0	0
41	46	0	2	92	168	32.6	1	0.58	110.89	176.025	1	0	0	0	0	0	0	0	0	0	0	0	0	0	0	0	0	0	2018-04-23	1	0	0	0	0	0	0	1	0	0	0	0	0	1	3	0	0	0	0	0
42	55	0	2	46	155	19.1	0	0.65	100.27	71.015	1	0	0	0	0	0	0	0	0	0	0	0	0	0	0	0	0	0	2017-07-22	0	0	0	0	1	0	0	0	0	0	0	0	0	0	3	0	0	0	0	0
43	52	0	1	73	173	24.4	1	0.76	104.9	117.398	1	1	1	1	0	0	0	0	0	0	0	0	0	0	0	0	0	0	2019-02-07	0	0	1	0	0	1	0	0	0	0	0	0	0	1	2	0	0	0	0	0
44	69	1	1	53	165	19.5	0	1.03	74.81	50.7416	0	0	0	0	0	0	0	0	0	0	0	0	0	0	0	0	0	0	2015-03-24	1	0	0	0	0	0	0	0	0	0	0	0	0	0	1	1	1	1	0	0
45	68	1	1	64	167	22.9	1	0.91	85.09	70.3297	1	0	1	0	0	0	0	0	0	0	0	0	0	0	0	0	0	0	2014-10-31	0	0	0	0	0	1	0	0	1	0	1	0	0	1	4	0	0	0	0	0
46	78	1	1	40	160	15.6	0	0.41	112.62	84.0108	1	0	1	1	0	0	0	0	0	0	0	0	0	0	0	0	0	0	2018-06-27	1	0	0	0	0	0	0	0	0	0	0	0	0	0	3	0	0	0	0	0
47	35	0	1	78	175	25.5	1	0.72	120.86	157.986	1	0	0	0	0	0	0	0	0	0	0	1	0	0	0	0	0	0	2011-01-07	1	0	0	0	1	0	0	0	1	0	1	0	0	1	1	1	0	1	0	0
48	64	1	2	35	150	15.6	0	0.42	108.67	74.7685	1	0	0	0	0	0	0	0	0	0	0	0	0	0	0	0	0	0	2016-08-22	1	0	0	0	0	0	0	0	0	0	0	0	0	0	3	1	0	0	0	0
49	57	0	1	57	158	20.7	1	0.66	107.32	99.5581	1	1	0	0	0	0	0	0	0	0	0	0	0	0	0	1	0	0	2017-07-07	1	0	0	0	0	0	0	0	0	0	0	0	0	0	3	0	0	0	0	0
50	82	1	1	55	160	21.5	1	0.95	74.25	46.6374	0	0	0	0	0	0	0	0	0	0	0	0	0	0	0	0	0	0	2019-05-30	1	0	0	0	0	0	0	0	0	0	0	0	0	0	3	0	0	0	0	0
51	20	0	1	38.6	168	13.7	0	0.6	143.72	107.222	1	0	0	0	0	0	0	0	0	0	0	0	0	0	0	0	0	0	2016-07-07	1	0	0	0	0	0	1	0	0	0	1	0	0	1	1	1	1	0	0	0
52	35	0	2	47.4	155	19.7	0	0.65	115.39	90.3942	1	0	0	0	0	0	0	0	0	0	0	0	0	0	0	0	0	0	2019-03-04	1	0	0	0	0	0	0	0	0	0	0	0	0	0	3	0	0	0	0	0
53	56	0	1	56.5	173	18.9	0	1.39	56.65	47.4221	0	0	0	0	0	0	0	0	0	0	0	1	0	0	0	0	0	0	2017-01-13	1	0	0	0	0	0	0	0	0	0	0	0	0	0	3	0	0	0	0	0
54	80	1	2	37.2	150	16.5	0	1.17	44.12	22.5214	0	0	1	1	0	0	0	0	0	0	0	0	0	0	0	0	0	0	2018-01-18	1	0	0	0	0	0	0	0	0	0	0	0	0	0	3	0	0	0	0	0
55	68	1	1	45	0	0	2	1.24	69.66	36.2903	0	0	0	0	0	0	0	0	0	0	0	0	0	0	0	0	0	0	2016-09-13	1	0	0	0	0	0	0	0	0	0	0	0	0	0	1	1	0	1	0	0
56	86	1	1	50	165	18.4	0	0.5	98.12	75	1	0	1	1	0	0	0	0	0	0	0	0	0	0	0	0	0	0	2017-09-27	1	0	0	0	0	0	0	0	0	0	0	0	0	0	1	1	1	0	0	0
57	55	0	2	47	160	18.4	0	0.46	112.35	102.529	1	0	0	0	0	0	0	0	0	0	0	0	0	0	0	0	0	0	2016-09-02	1	0	0	0	0	0	0	0	0	0	0	0	0	0	3	0	0	0	0	0
58	22	0	1	54.5	178	17.2	0	0.9	120.81	99.2438	1	0	0	0	0	0	0	0	0	0	0	0	0	0	0	0	0	0	2018-11-19	1	0	0	0	0	0	0	0	0	0	0	0	0	0	2	0	0	0	0	0
59	38	0	1	65	180	20.1	1	1.22	74.74	75.4781	1	0	0	0	0	0	0	0	0	0	0	0	0	0	0	0	1	0	2018-07-25	1	0	0	0	0	0	0	0	0	0	0	0	0	0	2	0	0	0	0	0
60	54	0	2	58.7	156	24.1	1	0.56	106.05	106.423	1	0	0	0	0	0	0	0	0	0	0	0	0	0	0	0	0	0	2017-04-26	1	0	0	0	0	0	0	0	0	0	0	0	0	0	3	1	1	0	0	0
61	36	0	1	46	173	15.4	0	0.9	107.21	73.8272	1	0	0	0	0	0	0	0	0	0	0	0	0	0	0	0	0	0	2016-01-28	1	0	0	0	0	0	0	0	0	0	0	0	0	0	1	1	1	1	0	0
62	29	0	1	74	185	21.6	1	0.87	116.63	131.13	1	0	0	0	0	0	0	0	0	0	0	0	0	0	0	0	0	0	2019-05-31	1	0	0	0	0	0	0	0	0	0	0	0	0	0	1	1	1	0	0	0
63	34	0	1	65	175	21.2	1	0.74	119.5	129.317	1	0	0	0	0	0	0	0	0	0	0	1	0	0	0	0	0	0	2016-01-14	1	0	0	0	0	1	1	0	0	0	1	1	0	1	3	0	0	0	0	0
64	41	0	1	56	0	0	2	0.79	110.75	97.4684	1	0	0	0	0	0	0	0	0	0	0	0	0	0	0	0	0	0	2017-06-24	1	0	0	0	0	0	0	0	0	0	0	0	0	0	1	1	1	0	0	0
65	29	0	1	63	175	20.57	1	0.76	123.29	127.796	1	0	0	0	0	0	0	0	0	0	0	1	0	0	0	0	0	0	2019-03-05	0	0	0	0	0	1	0	0	0	0	0	0	0	0	3	0	0	0	0	0
66	76	1	2	52	154	21.9	1	1.14	46.82	34.4639	0	1	1	1	0	0	0	0	0	0	0	0	0	0	0	0	0	0	2018-06-22	1	0	0	0	0	0	0	0	0	0	0	0	0	0	3	0	0	0	0	0
67	57	0	2	64.9	155	27	1	0.93	68.44	68.3796	1	0	0	0	0	0	0	0	0	0	0	0	0	0	0	0	0	0	2018-01-20	1	0	0	0	0	0	0	0	0	0	0	0	0	0	1	1	1	0	0	0
68	51	0	2	57	153	24.3	1	0.5	112.42	119.779	1	1	0	0	0	0	0	0	0	0	0	0	0	0	0	0	0	0	2018-11-14	0	0	0	0	0	0	1	0	0	0	0	0	0	0	1	1	1	0	0	0
69	47	0	2	76.9	155	32	1	0.62	0	136.177	1	0	0	0	0	0	0	0	0	0	0	0	0	0	0	0	0	0	2015-10-28	0	0	0	0	0	1	0	0	0	0	0	0	0	0	1	1	1	1	0	0
70	65	1	2	82	156	33.7	1	0.89	68.23	81.5777	1	1	0	0	0	0	0	0	0	0	0	0	0	0	0	0	0	0	2019-06-07	1	0	0	0	0	0	0	0	0	0	0	0	0	0	3	0	0	0	0	0
71	27	0	1	62	171	21.2	1	1.3	74.78	74.8504	1	0	0	0	0	0	0	0	0	0	0	0	0	0	1	0	0	0	2018-09-11	1	0	0	0	0	0	0	0	0	0	0	0	0	0	2	0	0	0	0	0
72	63	1	1	34	0	0	2	1.18	64.83	30.8145	0	0	0	0	0	0	0	0	0	0	0	0	0	0	0	0	0	0	2016-01-19	1	0	0	0	0	0	0	0	0	0	0	0	0	0	1	1	1	1	0	1
73	54	0	1	45	0	0	2	0.87	97.16	61.7816	1	0	0	0	0	0	0	0	0	0	0	1	0	0	0	0	0	0	2015-12-04	1	0	0	0	0	0	0	0	0	0	0	0	0	0	1	1	1	1	0	0
74	45	0	1	40	150	17.8	0	0.67	116.04	78.7728	1	1	0	0	0	0	0	0	0	0	0	0	0	0	0	0	0	0	2017-10-30	1	0	0	0	0	0	0	0	0	0	0	0	0	0	1	1	1	0	0	0
75	46	0	1	80	175	26.1	1	1.09	80.4	95.8206	1	0	0	1	0	0	0	0	0	0	0	0	0	0	1	0	0	0	2017-09-22	1	0	0	0	0	0	0	0	0	0	0	0	0	0	3	0	0	0	0	0
76	46	0	2	46.5	145	22.1	1	0.63	129.54	81.9081	1	0	0	0	0	0	0	0	0	0	0	0	0	0	1	0	0	0	2019-02-23	0	0	0	0	0	1	0	0	0	0	0	0	0	0	2	0	0	0	0	0
77	56	0	1	57	0	0	2	0.81	103.71	82.0988	1	1	0	0	0	0	0	0	0	0	0	0	0	0	0	0	0	0	2015-08-08	1	0	0	0	0	0	0	0	0	0	0	0	0	0	1	1	0	1	0	0
78	36	0	1	75	170	26	1	0.92	105.88	117.754	1	0	0	0	0	0	0	0	0	0	0	0	0	0	0	0	0	0	2018-08-10	1	0	0	0	0	0	0	0	0	0	0	0	0	0	3	0	0	0	0	0
79	44	0	2	65	164	24.2	1	0.51	116.5	144.444	1	0	0	0	0	0	0	0	0	0	0	0	0	0	0	0	0	0	2019-05-23	0	0	0	0	0	1	0	0	0	0	0	0	0	0	1	1	1	0	0	0
80	32	0	2	38.5	156	15.8	0	0.58	122.35	84.6336	1	0	0	0	0	0	0	0	0	0	0	0	0	0	0	0	0	0	2019-04-22	1	0	0	0	0	0	0	0	0	0	0	0	0	0	3	0	0	0	0	0
81	79	1	2	0	0	0	2	0.52	94.45	0	1	1	1	1	0	0	0	0	0	0	0	0	0	0	0	0	0	0	2015-11-25	0	0	0	0	1	0	0	0	0	0	0	0	0	0	3	0	0	0	0	0
82	44	0	2	46	0	0	2	0	0	0	1	0	0	0	0	0	0	0	0	0	0	0	0	0	0	0	0	0	2015-03-18	0	0	0	0	0	1	0	0	0	0	0	0	0	0	3	0	0	0	0	0
83	51	0	1	62	165	22.8	1	1.06	79.17	72.3008	1	1	0	0	0	0	0	0	0	0	0	0	0	0	0	1	0	0	2019-01-05	1	0	0	0	1	1	0	0	0	0	0	0	0	1	2	0	0	0	0	0
84	19	0	2	47.5	0	0	2	0.7	107.8	96.932	1	1	0	0	0	0	0	0	0	0	0	0	0	0	0	0	0	0	2016-06-06	0	0	0	0	0	0	1	0	0	0	0	0	0	0	3	1	0	0	0	0
85	35	0	1	46	150	20.4	1	0.87	112.6	77.1073	1	0	0	0	0	0	0	0	0	0	0	0	0	0	0	0	0	0	2016-05-02	1	0	0	0	0	1	0	0	0	0	0	0	0	1	1	1	0	1	0	0
86	25	0	1	42	0	0	2	0.77	125.24	87.1212	1	0	0	0	0	0	0	0	0	0	0	0	0	0	0	0	0	0	2016-02-01	1	0	0	0	0	0	0	0	0	0	0	0	0	0	1	1	1	1	1	0
87	48	0	2	48	160	18.7	0	0.72	99.34	72.4074	1	0	0	0	0	0	0	0	0	0	0	1	0	0	0	0	0	0	2016-09-19	0	0	0	0	0	0	0	0	1	0	0	0	0	0	3	0	0	0	0	0
88	82	1	1	45	160	17.6	0	1.29	51.29	28.1008	0	0	0	0	0	0	0	0	0	0	0	0	0	0	0	0	0	0	2017-04-14	1	0	0	0	0	0	0	0	0	0	0	0	0	0	3	0	0	0	0	0
89	49	0	1	41	168	14.5	0	0.93	96.85	55.7198	0	0	0	0	0	0	0	0	0	0	0	0	0	0	0	0	0	0	2016-06-08	1	1	0	1	0	0	0	0	0	0	0	0	0	1	3	0	0	0	0	0
90	69	1	1	51.9	164	19.3	0	1.5	46.5	34.1194	0	0	1	0	0	0	0	0	0	0	0	0	0	0	0	0	0	0	2016-06-17	1	0	0	0	0	0	0	0	0	0	0	0	0	0	3	0	0	0	0	0
91	65	1	1	36	165	13.2	0	0.77	95.23	48.7013	0	0	0	0	0	0	0	0	0	0	0	0	0	0	0	0	0	0	2018-08-03	1	0	0	0	0	0	1	0	0	0	0	0	0	1	1	1	1	0	0	0
92	30	0	1	55	170	19	0	0.65	130.55	129.274	1	0	0	0	0	0	0	0	0	0	0	1	0	0	0	0	0	0	2016-03-19	1	0	0	0	0	0	0	0	0	0	0	0	0	0	2	0	0	0	0	0
93	80	1	1	60	170	20.8	1	0.6	94.96	83.3333	1	1	0	1	0	0	0	0	0	0	0	0	0	0	0	0	0	0	2017-08-24	1	0	0	0	0	0	0	0	0	0	0	0	0	0	3	0	0	0	0	0
94	31	0	1	85	0	0	2	0.88	114.46	146.228	1	0	0	0	0	0	0	0	0	0	0	1	0	0	0	0	0	0	2016-12-30	0	0	0	0	1	1	0	0	0	0	0	0	0	1	3	0	0	0	0	0
95	53	0	1	52.1	158	20.9	1	1.12	75.12	56.2091	0	0	0	0	0	0	0	0	0	0	0	0	0	0	0	0	0	1	2017-10-10	1	0	0	0	0	0	0	0	0	0	0	0	0	0	2	0	0	0	0	0
96	36	0	2	53	166	19.2	0	0.81	93.73	80.3361	1	0	0	0	0	0	0	0	0	0	0	0	0	0	0	0	0	0	2016-08-08	1	0	0	0	0	0	0	0	0	0	0	0	0	0	1	1	1	1	0	0
97	40	0	1	65	165	23	1	0.62	149.84	145.609	1	0	0	0	0	0	0	0	0	0	0	0	0	0	0	0	0	0	2016-09-02	0	0	0	0	1	1	1	0	0	0	0	0	0	1	3	0	0	0	0	0
98	29	0	1	63	174	20.8	1	0.84	116.67	115.625	1	0	0	0	0	0	0	0	0	0	0	0	0	0	0	0	0	0	2015-05-01	1	0	0	0	0	0	0	0	0	0	0	0	0	0	1	0	0	0	0	0
99	52	0	2	48	156	19.7	0	0.81	83.77	61.5638	1	0	0	0	0	0	0	0	0	0	0	0	0	0	0	0	0	0	2016-09-28	1	0	0	0	0	0	0	0	0	0	0	0	0	0	1	1	1	1	1	0
100	62	1	2	60	160	23.4	1	0.95	64.4	58.1579	0	1	0	0	0	0	0	0	0	0	0	0	0	0	0	0	0	0	2017-02-22	1	0	0	0	0	0	0	0	0	0	0	0	0	0	1	1	1	0	1	0
101	39	0	1	62	170	21.5	1	1.57	54.71	55.3963	0	0	0	0	0	0	0	0	0	0	0	0	0	0	0	0	1	0	2018-04-25	1	0	0	0	0	0	0	0	0	0	0	0	0	0	2	0	0	0	0	0
102	26	0	2	68	161	26.2	1	0.66	122.31	138.662	1	0	0	0	0	0	0	0	0	0	0	0	0	0	0	0	0	0	2016-09-27	1	0	0	0	0	0	0	0	0	0	0	0	0	0	3	0	0	0	0	0
103	55	0	1	53.8	180	16.6	0	0.51	121.01	124.537	1	0	0	0	0	0	0	0	0	0	0	1	0	0	0	0	0	0	2017-07-04	1	0	0	0	0	0	0	0	0	0	0	0	0	0	2	0	0	0	0	0
104	63	1	1	56	160	21.9	1	0.75	97.63	79.8519	1	0	0	0	0	0	0	0	0	0	0	0	0	0	0	0	0	0	2016-09-22	0	0	0	1	0	0	0	0	0	0	0	0	0	0	3	0	0	0	0	0
105	31	0	1	44.2	159	17.5	0	0.81	97.09	82.6097	1	0	0	0	0	0	0	0	0	0	0	0	0	0	0	0	0	0	2019-08-22	1	0	0	0	0	0	0	0	0	0	0	0	0	0	3	0	0	0	0	0
106	32	0	1	72	178	22.7	1	0.89	113.13	121.348	1	0	0	0	0	0	0	0	0	0	0	0	0	0	0	0	0	0	2016-07-28	1	1	0	0	0	0	1	0	0	0	0	0	0	1	4	0	0	0	0	0
107	39	0	2	47	0	0	2	0.76	99.13	73.7381	1	0	0	0	0	0	0	0	0	0	0	0	0	0	0	0	0	0	2017-03-07	1	0	0	0	0	0	0	0	0	0	0	0	0	0	1	1	0	1	0	0
108	43	0	1	53	175	17.3	0	0.87	105.7	82.0722	1	0	0	0	0	0	0	0	0	0	0	1	0	0	0	0	0	0	2017-01-31	0	0	0	0	0	0	1	0	0	0	0	0	0	0	2	0	0	0	0	0
109	30	0	1	43	160	16.8	0	0.88	115.27	74.6528	1	0	0	0	0	0	0	0	0	0	0	1	0	0	0	0	0	0	2016-12-30	1	0	0	0	0	1	0	0	1	0	1	0	0	1	3	0	0	0	0	0
110	36	0	1	68	168	24.1	1	0.87	111.03	112.899	1	0	0	0	0	0	0	0	0	0	0	0	0	0	0	0	0	0	2019-01-16	1	0	0	0	0	0	0	0	0	0	0	0	0	0	1	1	1	0	0	0
111	56	0	2	54.3	150	24.1	1	0.74	90.85	72.7669	1	0	0	0	0	0	0	0	0	0	0	0	0	0	0	0	0	0	2017-02-27	0	0	0	0	0	0	0	0	0	0	0	0	1	0	3	0	0	0	0	0
112	33	0	1	58	160	22.7	1	1.43	63.89	60.2758	1	0	0	0	0	0	0	0	0	0	0	1	0	0	0	0	0	0	2017-01-20	1	0	0	0	0	1	0	0	0	0	0	0	0	1	3	1	1	0	0	0
113	39	0	1	76	185	22.2	1	0.95	100.43	112.222	1	0	0	0	0	0	0	0	0	0	0	1	0	0	0	0	0	0	2017-02-01	1	0	0	0	0	0	0	1	1	0	1	0	0	1	1	1	1	1	0	0
114	75	0	1	35	0	0	2	0.76	89.25	41.5753	0	0	0	0	0	0	0	0	0	0	0	0	0	0	0	0	0	0	2018-11-28	1	0	0	0	0	1	0	0	0	0	0	0	0	1	3	0	0	0	0	0
115	27	0	1	62.8	176	20.3	1	0.61	136.86	161.576	1	0	0	0	0	0	0	0	0	0	0	1	0	0	0	0	0	0	2019-03-08	0	0	0	0	1	0	0	0	0	0	0	0	0	0	1	1	1	0	0	0
116	25	0	1	53	162	20.2	1	0.99	103.22	85.5079	1	0	0	0	0	0	0	0	0	0	0	1	0	0	0	0	0	0	2017-06-05	0	0	0	0	0	1	0	0	0	0	0	0	0	0	2	0	0	0	0	0
117	21	0	1	61	180	18.8	0	1.06	99.82	95.1127	1	0	0	0	0	0	0	0	0	0	0	0	0	0	0	0	0	0	2017-04-03	1	0	0	0	0	0	0	0	0	0	0	0	0	0	1	1	1	1	0	1
118	56	0	2	55	160	21.5	1	0.86	75.76	63.4205	1	0	0	0	0	0	0	0	0	0	0	1	0	0	0	0	0	0	2017-04-12	1	0	0	0	0	0	0	0	0	0	1	0	0	1	2	0	0	0	0	0
119	44	0	1	59	0	0	2	0.88	103.74	89.3939	1	0	0	0	0	0	0	0	0	0	0	1	0	0	0	0	0	0	2016-09-23	1	0	0	0	0	0	0	0	0	0	0	0	0	0	3	0	0	0	0	0
120	64	1	2	35	0	0	2	2.31	30.65	13.5943	0	0	0	0	0	0	0	0	0	0	0	0	0	0	0	0	0	0	2017-08-25	0	0	0	0	0	0	1	0	0	0	0	0	0	0	3	0	0	0	0	0
121	37	0	1	56	0	0	2	0.84	111.86	95.3704	1	0	0	0	0	0	0	0	0	0	0	1	0	0	0	0	0	0	2017-07-14	1	0	0	0	0	1	0	0	0	0	0	0	0	0	1	1	1	0	0	0
122	43	0	1	30	0	0	2	0.75	112.35	53.8889	0	0	0	0	0	0	0	0	0	0	0	1	0	0	0	0	0	0	2017-05-01	1	0	0	0	0	0	0	0	0	0	0	0	0	0	3	0	0	0	0	0
123	70	1	2	42	170	14.5	0	0.74	83.51	46.9032	0	0	0	0	0	0	0	0	0	0	0	0	0	0	0	0	0	0	2019-06-06	1	0	0	0	0	0	1	0	0	1	0	0	0	0	3	1	0	0	1	0
124	38	0	1	50	165	18.4	0	0.6	126.55	118.056	1	1	0	0	0	0	0	0	0	0	0	0	0	0	0	0	0	0	2017-08-08	1	0	0	0	0	0	0	0	0	0	0	0	0	0	1	1	1	0	0	0
125	64	1	1	50	0	0	2	0.85	92.08	62.0915	1	1	1	1	0	0	0	0	0	0	0	0	0	0	0	0	0	0	2017-06-15	1	0	0	0	0	0	0	0	0	0	0	0	0	0	3	0	0	0	0	0
126	53	0	1	69.2	172	23.4	1	0.83	99.75	100.743	1	0	0	0	0	0	0	0	0	0	0	0	0	0	0	0	0	0	2017-09-18	1	0	0	0	0	0	0	0	0	0	0	0	0	0	1	1	1	1	0	0
127	28	0	1	63.5	0	0	2	0.88	116.9	112.247	1	0	0	0	0	0	0	0	0	0	0	1	0	0	0	0	0	0	2018-01-08	0	0	0	0	0	1	0	0	0	0	0	0	0	0	1	1	1	1	0	0
128	84	1	2	35	160	13.7	0	0.89	78.51	25.9988	1	0	0	0	0	0	0	0	0	0	0	0	0	0	0	0	0	0	2017-09-20	1	0	0	0	0	0	0	0	0	0	0	0	0	0	3	0	0	0	0	0
129	48	0	1	55.2	0	0	2	0.38	143.45	185.614	1	0	0	0	0	0	0	0	0	0	0	0	0	0	0	0	0	0	2017-10-06	1	0	0	0	0	0	0	0	0	0	0	0	0	0	3	1	1	0	0	0
130	28	0	2	57.4	0	0	2	0	0	0	1	0	0	0	0	0	0	0	0	0	0	1	0	0	0	0	0	0	2016-08-01	0	0	0	0	0	1	0	0	0	0	0	0	0	0	3	0	0	0	0	0
131	42	0	1	61.4	165	22.6	1	0.71	116.54	117.707	1	0	0	0	0	0	0	0	0	0	0	1	0	0	0	0	0	0	2017-11-21	1	0	0	0	0	0	0	0	1	0	0	0	0	0	3	0	0	0	0	0
132	77	1	1	61.5	161	23.7	1	1.01	70.91	53.2797	0	0	0	0	0	0	0	0	0	0	0	0	0	0	0	0	0	0	2017-12-04	1	0	0	0	0	0	0	0	0	0	0	0	0	0	1	1	1	0	1	0
133	28	0	2	46	152	19.9	0	0.73	111.65	83.3181	1	0	0	0	0	0	0	0	0	0	0	1	0	0	0	0	0	0	2018-01-03	1	0	0	0	0	1	0	0	1	0	1	0	0	1	4	0	0	0	0	0
134	43	0	1	53	175	16.7	0	0.81	108.85	88.1516	1	0	0	0	0	0	0	0	0	0	0	0	1	0	0	0	0	0	2017-12-08	1	0	0	0	0	0	0	0	0	0	0	0	0	0	1	1	1	1	0	1
135	85	1	1	71	170	24.6	1	0.87	78.7	62.3404	1	0	0	0	0	0	0	0	0	0	0	0	0	0	0	0	0	0	2018-09-06	1	0	0	0	0	0	0	0	0	0	0	0	0	0	3	0	0	0	0	0
136	37	0	1	0	0	0	2	0.9	108.73	0	1	0	0	0	0	0	0	0	0	0	0	1	0	0	0	0	0	0	2017-12-22	0	0	0	0	0	0	0	0	0	0	0	0	1	0	4	0	0	0	0	0
137	38	0	2	72	0	0	2	0.76	99.83	114.079	1	0	0	0	0	0	0	0	0	0	0	0	0	0	0	0	0	0	2018-03-18	0	0	0	0	0	0	1	0	0	0	0	0	0	0	4	0	0	0	0	0
138	63	1	1	56	165	20.6	1	0.9	90.58	66.5432	1	0	0	0	0	0	0	0	0	0	0	0	0	0	0	0	0	0	2018-03-22	1	0	0	0	0	0	1	0	0	0	0	0	0	1	1	1	1	0	0	0
139	35	0	1	40	167	14.3	0	0.86	110.78	67.8295	1	0	0	0	0	0	0	0	0	0	0	1	0	0	0	0	0	0	2016-03-01	1	0	1	0	0	1	0	0	0	0	0	0	0	1	1	0	0	0	0	0
140	44	0	1	60.5	170	20.9	1	0.94	96.16	85.8156	1	0	0	0	0	0	0	0	0	0	0	0	0	0	0	0	0	1	2018-07-29	1	0	0	0	0	0	0	0	0	0	0	0	0	0	2	0	0	0	0	0
141	80	1	2	59.7	0	0	2	0.5	94.32	84.575	1	0	0	0	0	0	0	0	0	0	0	0	0	0	0	0	0	0	2018-04-03	0	0	0	0	0	0	1	0	0	0	0	0	0	0	3	0	0	0	0	0
142	34	0	2	57.6	158	23.1	1	0.62	118.86	116.258	1	0	0	0	0	0	0	0	0	0	0	0	0	0	0	0	0	0	2018-11-03	1	0	0	0	0	0	0	0	0	0	0	0	0	0	1	1	1	0	0	0
143	31	0	1	51.4	170	17.8	0	0.5	145.42	155.628	1	0	0	0	0	0	0	0	0	0	0	0	0	0	0	0	0	0	2018-04-27	1	0	0	0	0	0	0	0	0	0	0	0	0	0	3	0	0	0	0	0
144	40	0	2	33	160	12.9	0	0.9	78.01	43.287	0	0	0	0	0	0	0	0	0	0	0	1	0	0	0	0	0	0	2018-05-03	0	0	0	0	0	1	0	0	0	0	0	0	0	0	1	1	1	1	0	0
145	67	1	1	56.5	0	0	2	0.68	98.82	84.2422	1	1	1	0	0	0	0	0	0	0	0	0	0	0	0	0	0	0	2018-06-11	1	0	0	0	0	0	0	0	0	0	0	0	0	0	1	1	1	0	0	0
146	59	0	1	65	173	21.7	1	0.74	100.96	98.8176	1	0	0	1	0	0	0	0	0	0	0	0	0	0	0	0	0	0	2018-05-18	1	0	0	0	0	0	0	0	0	0	0	0	0	0	3	0	0	0	0	0
147	54	0	1	47.55	170	16.5	0	0.54	119.03	105.177	1	1	0	0	0	0	0	0	0	0	0	0	0	0	0	0	0	0	2019-01-08	1	0	0	0	0	0	0	0	0	0	0	0	0	0	1	1	1	0	1	0
148	80	1	1	53.3	0	0	2	1.1	62.62	40.3788	0	0	0	0	0	0	0	0	0	0	0	0	0	0	0	0	0	0	2018-07-18	1	0	0	0	0	0	0	0	0	0	0	0	0	0	3	0	0	0	0	0
149	49	0	2	78.8	164	29.3	1	0.71	100.33	119.233	1	1	1	0	0	0	0	0	0	0	0	0	0	0	0	0	0	0	2018-07-26	0	0	0	0	0	0	0	0	0	0	1	0	0	0	3	0	0	0	0	0
150	61	1	2	35.25	152	15.26	0	0.41	111.87	80.1842	1	0	0	0	0	0	0	0	0	0	0	0	0	0	0	0	0	0	2018-09-11	1	1	0	0	0	0	0	0	0	0	0	0	0	1	3	0	0	0	0	0
151	55	0	1	76.65	178	24.19	1	0.81	100.05	111.716	1	1	0	1	0	0	0	0	0	0	0	0	0	0	0	0	0	0	2018-09-11	1	0	0	0	0	0	0	0	0	0	0	0	0	0	3	1	1	0	0	0
152	45	0	1	55.4	162	21.1	1	0.96	95.07	76.1429	1	0	0	0	0	0	0	0	0	0	0	0	0	0	0	0	0	0	2018-06-12	0	0	0	0	0	0	0	0	0	0	0	0	0	0	3	0	0	0	0	0
153	66	1	2	44.95	153	19.2	0	0.95	62.18	41.3356	0	0	1	0	0	0	0	0	0	0	0	0	0	0	0	0	0	0	2019-03-18	1	0	0	0	0	0	0	0	0	0	0	0	0	0	3	0	0	0	0	0
154	40	0	2	32	150	14.2	0	0.44	126.67	85.8586	1	0	0	0	0	0	0	0	0	0	0	1	0	0	0	0	0	0	2018-05-08	1	0	0	0	0	0	0	0	0	0	0	0	0	0	2	0	0	0	0	0
155	73	1	1	60.9	160	23.8	1	1.18	60.43	48.0261	0	1	1	0	0	0	0	0	0	0	0	0	0	0	0	0	0	0	2018-11-11	1	0	0	0	0	0	0	0	0	0	0	0	0	0	3	0	0	0	0	0
156	41	0	2	34.2	149.5	15.3	0	0.41	128.74	97.4909	1	0	0	0	0	0	0	0	0	0	0	0	0	0	0	0	0	0	2018-10-26	1	0	0	0	0	0	0	0	0	0	0	0	0	0	1	1	1	0	0	0
157	38	0	2	47	158	18.8	0	0.48	124.84	117.908	1	0	0	0	0	0	0	0	0	0	0	0	0	0	0	0	0	0	2019-03-08	1	0	0	0	0	0	0	0	0	0	0	0	0	0	3	0	0	0	0	0
158	35	0	1	53.6	168	19	0	0.51	139.26	153.268	1	1	0	0	0	0	0	0	0	0	0	0	0	0	0	0	0	0	2018-09-03	1	0	0	0	0	0	0	0	0	0	0	0	0	0	1	1	1	1	0	0
159	36	0	2	63.5	158	25.4	1	0.46	128.39	169.487	1	0	0	0	0	0	0	0	0	0	0	0	0	0	0	0	0	0	2017-02-01	1	0	0	0	0	0	0	0	0	0	0	0	0	0	1	1	1	1	0	0
160	76	1	1	52.7	170	18.2	0	0.87	83.83	53.8442	0	0	1	0	0	0	0	0	0	0	0	0	0	0	0	0	0	0	2019-06-27	1	0	0	0	0	0	0	0	0	0	0	0	0	0	3	0	0	0	0	0
161	77	1	1	46	168	16.3	0	0.67	92.68	60.0746	1	1	0	0	0	0	0	0	0	0	0	0	0	0	0	0	0	0	2016-04-01	1	0	0	0	0	0	0	0	0	0	0	0	0	0	3	0	0	0	0	0
162	79	1	2	48.2	150	21.4	1	1	53.71	34.7107	0	0	1	0	0	0	0	0	0	0	0	0	0	0	0	0	0	0	2019-01-30	1	0	0	0	0	1	0	0	0	0	1	0	0	1	4	0	0	0	0	0
163	53	0	2	62	160	24.2	1	0.68	100.19	93.6458	1	0	0	0	0	0	0	0	0	0	0	0	0	0	0	0	0	0	2018-10-29	1	0	0	0	0	0	0	0	0	0	0	0	0	0	1	1	1	0	0	0
164	54	0	1	78	0	0	2	0.88	97.38	105.871	1	1	1	1	0	0	0	0	0	0	0	0	0	0	0	0	0	0	2019-01-06	1	0	0	0	0	0	0	0	0	0	0	0	0	0	1	1	1	1	0	0
165	75	1	1	51	160	19.9	0	0.86	84.83	53.5368	0	1	0	0	0	0	0	0	0	0	0	0	0	0	0	0	0	0	2019-02-19	1	0	0	0	0	0	0	0	0	0	0	0	0	0	1	1	1	0	0	0
166	57	0	2	51	164	19	0	0.66	98.37	75.7165	1	0	0	0	0	0	0	0	0	0	0	1	0	0	0	0	0	0	2019-06-21	0	0	0	0	0	1	0	0	0	0	0	0	0	0	3	0	0	0	0	0
167	30	0	1	48	173	16	0	0.52	143.09	141.026	1	0	0	0	0	0	0	0	0	0	0	0	0	0	0	0	0	0	2019-05-02	1	0	0	0	0	0	0	0	0	0	0	0	0	0	1	1	1	0	0	0
168	60	1	1	35	150	15.6	0	0.59	118.05	65.9134	1	0	0	0	0	0	0	0	0	0	0	0	0	0	0	0	0	0	2019-05-14	1	0	0	0	0	0	0	0	0	0	0	0	0	0	3	0	0	0	0	0
169	37	0	2	46.5	150	20.7	1	0.69	111.57	81.946	1	0	0	0	0	0	0	0	0	0	0	1	0	0	0	0	0	0	2018-11-29	1	0	0	0	0	1	0	0	0	0	0	0	0	1	2	0	0	0	0	0
170	37	0	2	48	159	19	0	0.82	91.71	71.1789	1	0	0	0	0	0	0	0	0	0	0	0	0	0	0	0	0	0	2019-05-31	1	0	0	0	1	0	0	1	0	0	0	0	0	1	2	0	0	0	0	0
171	42	0	2	44	158	17.6	0	0.75	98.63	67.8741	1	0	0	0	0	0	0	0	0	0	0	1	0	0	0	0	0	0	2019-08-08	1	0	0	0	0	1	0	0	0	0	1	0	0	1	1	1	1	0	0	0
172	19	0	1	63	165	23.1	1	1.03	104.81	102.791	1	0	0	0	0	0	0	0	0	0	0	0	0	0	0	0	0	0	2019-07-10	1	0	0	0	0	0	0	0	0	0	0	0	0	0	1	1	1	0	0	0
173	20	0	2	44	156	18.1	0	0.66	127.57	94.4444	1	0	0	0	0	0	0	0	0	0	0	0	0	0	0	0	0	0	2019-08-23	1	0	0	0	0	0	0	0	0	0	0	0	0	0	1	1	1	0	0	1
174	20	0	1	70	165	25.7	1	0.39	172.77	299.145	1	0	0	0	0	0	0	0	0	0	0	0	0	0	0	0	0	0	2019-08-15	1	0	0	0	0	0	0	0	0	0	1	0	0	1	1	1	1	0	0	0
175	55	0	2	38.5	0	0	2	0.51	108.6	75.7523	1	0	0	0	0	0	0	0	0	0	0	0	0	0	0	0	0	0	2019-05-21	1	0	0	0	0	0	0	0	0	0	0	0	0	0	4	0	0	0	0	0
176	53	0	2	54	0	0	2	0.68	100.19	81.5625	1	1	1	1	0	0	0	0	0	0	0	0	0	0	0	0	0	0	2018-06-28	1	0	0	0	0	0	0	0	0	0	0	0	0	0	4	0	0	0	0	0
177	43	0	2	44.1	150	19.6	0	0.64	109.64	78.9072	1	0	0	0	0	0	0	0	0	0	0	0	0	0	0	0	0	0	2019-08-05	1	0	0	0	0	0	0	0	0	0	0	0	0	0	1	1	1	1	0	0
178	56	0	2	41.75	160	16.3	0	0.62	101.13	66.7776	1	0	0	0	0	0	0	0	0	0	0	0	0	0	0	0	0	0	2019-09-10	1	0	0	0	0	0	0	0	0	0	0	0	0	0	1	1	1	0	0	0
179	46	0	1	69	165	25.3	1	0.87	103.5	103.544	1	0	1	0	0	0	0	0	0	0	0	0	0	0	0	0	0	0	2019-11-12	0	1	0	1	0	1	0	0	0	0	0	0	0	1	4	0	0	0	0	0
180	34	0	2	45.7	160	17.9	0	0.49	127.53	116.711	1	0	0	0	0	0	0	0	0	0	0	1	0	0	0	0	0	0	2019-07-12	1	0	0	0	0	0	1	0	0	0	0	0	0	1	1	1	1	1	0	0
181	43	0	1	74	173	24.7	1	0.62	121.49	160.797	1	1	0	0	0	0	0	0	0	0	0	0	0	0	0	0	0	0	2019-10-03	1	0	0	0	0	0	0	0	0	0	0	0	0	0	1	1	1	0	0	0
182	20	0	1	74	182	22.3	1	0.95	114.77	129.825	1	0	0	0	0	0	0	0	0	0	0	0	0	0	0	0	0	0	2019-05-01	1	0	0	0	0	0	0	0	0	0	0	0	0	0	1	1	1	1	0	0
183	78	0	1	60.35	171	20.64	1	0.98	73.54	53.0286	0	1	1	1	0	0	0	0	0	0	0	0	0	0	0	0	0	0	2019-10-17	1	0	0	0	0	0	0	0	0	0	0	0	0	0	3	0	0	0	0	0
184	32	0	1	47	169	16.5	0	0.6	133.04	117.5	1	0	0	0	0	0	0	0	0	0	0	1	0	0	0	0	0	0	2019-10-28	1	0	0	0	0	0	0	1	0	0	1	0	0	1	3	0	0	0	0	0
185	88	1	1	68	175	22.2	1	1.02	65.32	48.1481	0	1	1	0	0	0	0	0	0	0	0	0	0	0	0	0	0	0	2019-10-29	1	0	0	0	0	0	0	0	0	0	0	0	0	0	1	1	1	0	0	0
186	53	0	1	74	175	24.2	1	0.71	106.37	125.939	1	1	1	0	0	0	0	0	0	0	0	0	0	0	0	0	0	0	2019-11-19	0	1	0	0	0	0	0	0	0	0	0	0	0	0	3	0	0	0	0	0
[truncated: 40 more columns]

## Sheet: Sheet3
No	Age	Age range <60, >=60	Gender	Weight	Height	BMI	BMI range < 20, >= 20, no	Cr	eGFR CKD-EPI	CrCl	CrCl range < 60 >= 60	DM	HT	DLP	CKD1	CKD2	CKD3	CKD4	CKD5	HD	PD	HIV	Gout	RA	Heart Tx	LTx	KT	SCT	Date Dx	Pulmonary	Pleura	Pericardium	Peritoneum	CNS	LN	Musculoskeletal	KUB	GI	Mucoutaneous	Hematologic	Endocrine	Eye	Diseminated	Cause FQs 1=DR, 2=DI, 3= ADR of other drugs, 4not response to 1L	Drug resistant	I resist	R resist	Z resist	E resist
1	86	1	1	53	157	22.6	1	0.94	73.12	42.2872	0	0	0	1	0	0	0	0	0	0	0	0	0	0	0	0	0	0	2017-10-20	1	0	0	0	0	0	0	0	0	0	0	0	0	0	3	0	0	0	0	0
2	58	0	1	64	170	22.1	1	1.39	55.47	52.438	0	0	0	0	0	0	0	0	0	0	0	0	0	0	1	0	0	0	2017-06-30	1	0	0	0	0	0	0	0	0	0	0	0	0	0	2	0	0	0	0	0
3	69	1	1	40.5	150	18	0	0.85	88.9	46.9853	0	0	0	0	0	0	0	0	0	0	0	0	0	0	0	0	0	0	2019-07-09	1	0	0	0	0	0	0	0	0	0	0	0	0	0	3	0	0	0	0	0
4	30	0	1	55	153	23.5	1	0.57	138.76	147.417	1	0	0	0	0	0	0	0	0	0	0	1	0	0	0	0	0	0	2016-11-24	1	0	0	0	0	1	0	1	1	0	0	0	0	1	1	1	0	1	0	0
5	52	0	2	64	160	25	1	0.64	102.93	103.889	1	1	1	1	0	0	0	0	0	0	0	0	0	0	0	0	0	0	2017-01-09	1	0	0	0	0	0	0	0	0	0	0	0	0	0	1	1	1	0	0	0
6	61	1	2	50	155	20.8	1	7.23	5.58	6.44978	0	0	1	1	0	0	0	0	1	0	1	1	0	0	0	0	0	0	2018-08-11	1	0	0	1	0	0	0	0	0	0	0	0	0	1	2	0	0	0	0	0
7	91	1	1	36.7	165	13.5	0	1.32	47.83	18.9215	0	0	1	1	0	0	1	0	0	0	0	0	0	0	0	0	0	0	2018-07-17	1	0	0	0	0	0	0	0	0	0	0	0	0	0	3	0	0	0	0	0
8	52	0	1	63.2	160	24.7	1	1.42	56.38	54.3975	0	1	1	0	0	0	0	0	0	0	0	0	0	0	0	0	0	0	2017-08-04	1	1	0	0	0	0	0	0	0	0	0	0	0	0	1	1	1	1	0	0
9	44	0	2	47.5	151	20.8	1	0.61	111.39	88.2514	1	0	0	0	0	0	0	0	0	0	0	0	0	0	0	0	0	0	2018-11-23	1	0	0	0	0	0	0	0	0	0	0	0	0	0	1	1	1	0	0	0
11	63	1	2	44.75	156	18.39	0	1.77	30.14	22.9825	0	0	1	1	0	0	1	0	0	0	0	0	0	0	0	0	0	0	2019-10-13	1	0	0	0	0	0	0	0	0	0	0	0	0	0	3	0	0	0	0	0
12	43	0	2	54.7	160	21.4	1	0.52	117.4	120.46	1	0	0	0	0	0	0	0	0	0	0	0	0	0	0	0	0	0	2019-04-23	1	0	0	0	0	0	0	0	0	0	0	0	0	0	3	0	0	0	0	0
13	25	0	1	50	157	20.3	1	1.11	92.45	71.9469	1	0	0	0	0	0	0	0	0	0	0	0	0	0	0	0	0	0	2018-01-05	0	0	0	0	0	0	1	0	0	0	0	0	0	0	1	1	1	1	0	0
14	54	0	1	59.6	167	21.37	1	0.91	95.21	78.2295	1	1	1	0	0	0	0	0	0	0	0	0	0	0	0	0	0	0	2019-10-02	1	0	0	0	0	0	0	0	0	0	0	0	0	0	1	1	1	0	0	0
15	22	0	1	56.8	0	0	2	0.84	124.28	110.82	1	0	0	0	0	0	0	0	0	0	0	0	0	0	0	0	0	0	2017-09-04	1	0	0	0	0	0	0	0	0	0	0	0	0	0	1	1	1	1	0	0
16	49	0	1	67	165	22.4	1	2.16	34.44	39.204	0	0	0	0	0	0	1	0	0	0	0	0	0	0	0	0	1	0	2019-12-17	1	0	0	0	0	0	0	0	1	0	0	0	0	1	2	0	0	0	0	0
17	38	0	2	56.8	150	25.2	1	4.5	11.63	15.1993	0	0	0	0	0	0	0	0	1	1	0	0	0	0	0	0	1	0	2018-07-20	1	0	0	0	0	0	0	0	0	0	0	0	0	0	2	0	0	0	0	0
18	18	0	1	44.3	0	0	2	0.71	135.06	105.724	1	0	0	0	0	0	0	0	0	0	0	1	0	0	0	0	0	0	2015-03-31	1	0	0	0	0	1	0	0	0	0	0	0	0	1	2	0	0	0	0	0
19	20	0	2	30	160	11.7	0	0.17	199.33	250	1	0	0	0	0	0	0	0	0	0	0	0	0	0	0	0	0	0	2017-03-23	1	0	0	0	0	0	0	0	0	0	0	0	0	0	3	0	0	0	0	0
20	70	1	1	51.6	153	22	1	1.17	62.79	42.8775	0	0	0	0	0	0	0	0	0	0	0	0	0	0	0	0	0	0	2017-04-11	0	0	0	0	0	1	0	0	0	0	0	0	0	0	3	0	0	0	0	0
21	61	1	1	40	155	16.6	0	0.74	87.1	59.3093	0	1	1	0	0	0	0	0	0	0	0	0	0	0	0	0	0	0	2018-08-02	1	1	0	0	0	0	0	0	0	0	0	0	0	1	1	1	1	0	0	0
22	45	0	1	70	170	24.2	1	0.82	106.05	112.636	1	0	1	0	0	0	0	0	0	0	0	0	0	0	0	0	0	0	2017-02-22	1	0	0	0	0	0	0	0	0	0	0	0	0	0	1	1	1	1	0	0
23	49	0	1	65	169	22.8	1	0.73	108.92	112.538	1	0	1	0	0	0	0	0	0	0	0	0	0	0	0	0	0	0	2018-09-03	0	1	0	0	0	0	0	0	0	0	0	0	0	0	3	0	0	0	0	0
24	58	0	1	64	162	24.4	1	1.68	44.11	43.3862	0	1	0	1	0	0	1	0	0	0	0	0	0	0	0	0	1	0	2018-11-26	0	0	0	0	0	1	0	0	0	0	0	0	0	0	2	0	0	0	0	0
25	83	1	2	49	155	20.4	1	1.88	24.35	17.5388	0	1	1	1	0	0	0	1	0	0	0	0	0	0	0	0	0	0	2019-01-14	1	0	0	0	0	0	0	0	0	0	0	0	0	0	1	1	1	0	0	0
26	70	1	2	58	152	25.1	1	0.89	65.41	53.8546	0	0	0	0	0	0	0	0	0	0	0	0	0	0	0	0	0	0	2017-11-22	0	0	0	0	0	0	0	0	0	1	0	0	0	0	1	1	1	0	0	0
27	54	0	1	64.8	162	24.7	1	1.05	80.08	73.7143	1	0	1	0	0	0	0	0	0	0	0	0	0	0	0	0	0	0	2018-05-19	0	1	0	0	0	0	0	0	0	0	0	0	0	0	3	0	0	0	0	0
29	45	0	2	63	165	23.1	1	0.77	95.54	91.7614	1	0	0	0	0	0	0	0	0	0	0	0	0	0	0	0	0	0	2018-09-07	1	0	0	0	0	0	0	0	0	0	0	0	0	0	3	0	0	0	0	0
30	58	0	1	49.75	165	18.3	0	0.54	115.73	104.925	1	1	0	0	0	0	0	0	0	0	0	0	0	0	0	0	0	0	2018-02-09	1	0	0	0	0	0	0	0	0	0	0	0	0	0	3	1	1	0	0	0
31	57	0	1	57	155	23.7	1	1.32	37.86	49.779	0	1	0	0	0	0	0	0	0	0	0	1	0	0	0	0	0	0	2015-11-03	1	0	0	0	0	0	0	0	0	0	0	0	0	0	1	1	1	0	0	0
32	40	0	2	41.5	160	16.2	0	0.78	95.39	62.8116	1	0	0	0	0	0	0	0	0	0	0	1	0	0	0	0	0	0	2017-03-03	1	0	0	0	1	0	0	1	0	0	0	0	0	1	2	0	0	0	0	0
33	92	1	1	35	150	15.6	0	0.89	56.44	26.2172	0	0	1	0	0	0	0	0	0	0	0	0	0	0	0	0	0	0	2018-07-25	1	0	0	0	0	0	0	0	0	0	0	0	0	0	3	0	0	0	0	0
34	74	1	2	26.5	161	10.2	0	0.47	97.62	43.9317	0	0	0	0	0	0	0	0	0	0	0	0	0	0	0	0	0	0	2019-06-25	1	0	0	0	0	0	0	0	0	0	0	0	0	0	4	0	0	0	0	0
35	82	1	1	68	155	28.3	1	1.83	33.61	29.9332	0	0	1	1	0	0	0	1	0	0	0	0	0	0	0	0	0	0	2017-10-19	1	0	0	0	0	0	0	0	0	0	0	0	0	0	3	0	0	0	0	0
36	74	1	2	74	164	25.7	1	1	55.63	57.6583	0	1	1	1	0	0	0	0	0	0	0	0	0	0	0	0	0	0	2018-03-28	1	0	0	0	0	0	0	0	0	0	0	0	0	0	3	0	0	0	0	0
37	43	0	1	75	168	26.6	1	0.8	109.41	126.302	1	1	1	1	0	0	0	0	0	0	0	0	0	0	0	0	0	0	2019-06-26	1	0	0	0	0	0	0	0	0	0	0	0	0	0	1	1	1	0	0	0
38	87	1	2	45	150	20	1	3.08	13.03	9.14164	0	1	1	0	0	0	0	0	1	1	0	0	0	0	0	0	0	0	2017-04-13	1	0	0	0	0	0	0	0	0	0	0	0	0	0	3	0	0	0	0	0
39	35	0	1	60	170	20.8	1	0.81	115.15	108.025	1	0	0	0	0	0	0	0	0	0	0	0	0	0	0	0	0	0	2018-01-15	1	0	0	0	0	0	0	0	0	0	0	0	0	0	1	1	1	0	0	0
40	56	0	1	70	162	26.7	1	0.91	94.54	89.7436	1	0	0	0	0	0	0	0	0	0	0	0	0	0	0	0	0	0	2018-06-09	0	1	0	0	0	1	1	0	0	0	0	0	0	1	1	1	1	0	0	0
41	46	0	2	92	168	32.6	1	0.58	110.89	176.025	1	0	0	0	0	0	0	0	0	0	0	0	0	0	0	0	0	0	2018-04-23	1	0	0	0	0	0	0	1	0	0	0	0	0	1	3	0	0	0	0	0
42	55	0	2	46	155	19.1	0	0.65	100.27	71.015	1	0	0	0	0	0	0	0	0	0	0	0	0	0	0	0	0	0	2017-07-22	0	0	0	0	1	0	0	0	0	0	0	0	0	0	3	0	0	0	0	0
43	52	0	1	73	173	24.4	1	0.76	104.9	117.398	1	1	1	1	0	0	0	0	0	0	0	0	0	0	0	0	0	0	2019-02-07	0	0	1	0	0	1	0	0	0	0	0	0	0	1	2	0	0	0	0	0
44	69	1	1	53	165	19.5	0	1.03	74.81	50.7416	0	0	0	0	0	0	0	0	0	0	0	0	0	0	0	0	0	0	2015-03-24	1	0	0	0	0	0	0	0	0	0	0	0	0	0	1	1	1	1	0	0
45	68	1	1	64	167	22.9	1	0.91	85.09	70.3297	1	0	1	0	0	0	0	0	0	0	0	0	0	0	0	0	0	0	2014-10-31	0	0	0	0	0	1	0	0	1	0	1	0	0	1	4	0	0	0	0	0
46	78	1	1	40	160	15.6	0	0.41	112.62	84.0108	1	0	1	1	0	0	0	0	0	0	0	0	0	0	0	0	0	0	2018-06-27	1	0	0	0	0	0	0	0	0	0	0	0	0	0	3	0	0	0	0	0
47	35	0	1	78	175	25.5	1	0.72	120.86	157.986	1	0	0	0	0	0	0	0	0	0	0	1	0	0	0	0	0	0	2011-01-07	1	0	0	0	1	0	0	0	1	0	1	0	0	1	1	1	0	1	0	0
48	64	1	2	35	150	15.6	0	0.42	108.67	74.7685	1	0	0	0	0	0	0	0	0	0	0	0	0	0	0	0	0	0	2016-08-22	1	0	0	0	0	0	0	0	0	0	0	0	0	0	3	1	0	0	0	0
49	57	0	1	57	158	20.7	1	0.66	107.32	99.5581	1	1	0	0	0	0	0	0	0	0	0	0	0	0	0	1	0	0	2017-07-07	1	0	0	0	0	0	0	0	0	0	0	0	0	0	3	0	0	0	0	0
50	82	1	1	55	160	21.5	1	0.95	74.25	46.6374	0	0	0	0	0	0	0	0	0	0	0	0	0	0	0	0	0	0	2019-05-30	1	0	0	0	0	0	0	0	0	0	0	0	0	0	3	0	0	0	0	0
51	20	0	1	38.6	168	13.7	0	0.6	143.72	107.222	1	0	0	0	0	0	0	0	0	0	0	0	0	0	0	0	0	0	2016-07-07	1	0	0	0	0	0	1	0	0	0	1	0	0	1	1	1	1	0	0	0
52	35	0	2	47.4	155	19.7	0	0.65	115.39	90.3942	1	0	0	0	0	0	0	0	0	0	0	0	0	0	0	0	0	0	2019-03-04	1	0	0	0	0	0	0	0	0	0	0	0	0	0	3	0	0	0	0	0
53	56	0	1	56.5	173	18.9	0	1.39	56.65	47.4221	0	0	0	0	0	0	0	0	0	0	0	1	0	0	0	0	0	0	2017-01-13	1	0	0	0	0	0	0	0	0	0	0	0	0	0	3	0	0	0	0	0
54	80	1	2	37.2	150	16.5	0	1.17	44.12	22.5214	0	0	1	1	0	0	0	0	0	0	0	0	0	0	0	0	0	0	2018-01-18	1	0	0	0	0	0	0	0	0	0	0	0	0	0	3	0	0	0	0	0
55	68	1	1	45	0	0	2	1.24	69.66	36.2903	0	0	0	0	0	0	0	0	0	0	0	0	0	0	0	0	0	0	2016-09-13	1	0	0	0	0	0	0	0	0	0	0	0	0	0	1	1	0	1	0	0
56	86	1	1	50	165	18.4	0	0.5	98.12	75	1	0	1	1	0	0	0	0	0	0	0	0	0	0	0	0	0	0	2017-09-27	1	0	0	0	0	0	0	0	0	0	0	0	0	0	1	1	1	0	0	0
57	55	0	2	47	160	18.4	0	0.46	112.35	102.529	1	0	0	0	0	0	0	0	0	0	0	0	0	0	0	0	0	0	2016-09-02	1	0	0	0	0	0	0	0	0	0	0	0	0	0	3	0	0	0	0	0
58	22	0	1	54.5	178	17.2	0	0.9	120.81	99.2438	1	0	0	0	0	0	0	0	0	0	0	0	0	0	0	0	0	0	2018-11-19	1	0	0	0	0	0	0	0	0	0	0	0	0	0	2	0	0	0	0	0
59	38	0	1	65	180	20.1	1	1.22	74.74	75.4781	1	0	0	0	0	0	0	0	0	0	0	0	0	0	0	0	1	0	2018-07-25	1	0	0	0	0	0	0	0	0	0	0	0	0	0	2	0	0	0	0	0
60	54	0	2	58.7	156	24.1	1	0.56	106.05	106.423	1	0	0	0	0	0	0	0	0	0	0	0	0	0	0	0	0	0	2017-04-26	1	0	0	0	0	0	0	0	0	0	0	0	0	0	3	1	1	0	0	0
61	36	0	1	46	173	15.4	0	0.9	107.21	73.8272	1	0	0	0	0	0	0	0	0	0	0	0	0	0	0	0	0	0	2016-01-28	1	0	0	0	0	0	0	0	0	0	0	0	0	0	1	1	1	1	0	0
62	29	0	1	74	185	21.6	1	0.87	116.63	131.13	1	0	0	0	0	0	0	0	0	0	0	0	0	0	0	0	0	0	2019-05-31	1	0	0	0	0	0	0	0	0	0	0	0	0	0	1	1	1	0	0	0
63	34	0	1	65	175	21.2	1	0.74	119.5	129.317	1	0	0	0	0	0	0	0	0	0	0	1	0	0	0	0	0	0	2016-01-14	1	0	0	0	0	1	1	0	0	0	1	1	0	1	3	0	0	0	0	0
64	41	0	1	56	0	0	2	0.79	110.75	97.4684	1	0	0	0	0	0	0	0	0	0	0	0	0	0	0	0	0	0	2017-06-24	1	0	0	0	0	0	0	0	0	0	0	0	0	0	1	1	1	0	0	0
65	29	0	1	63	175	20.57	1	0.76	123.29	127.796	1	0	0	0	0	0	0	0	0	0	0	1	0	0	0	0	0	0	2019-03-05	0	0	0	0	0	1	0	0	0	0	0	0	0	0	3	0	0	0	0	0
66	76	1	2	52	154	21.9	1	1.14	46.82	34.4639	0	1	1	1	0	0	0	0	0	0	0	0	0	0	0	0	0	0	2018-06-22	1	0	0	0	0	0	0	0	0	0	0	0	0	0	3	0	0	0	0	0
67	57	0	2	64.9	155	27	1	0.93	68.44	68.3796	1	0	0	0	0	0	0	0	0	0	0	0	0	0	0	0	0	0	2018-01-20	1	0	0	0	0	0	0	0	0	0	0	0	0	0	1	1	1	0	0	0
68	51	0	2	57	153	24.3	1	0.5	112.42	119.779	1	1	0	0	0	0	0	0	0	0	0	0	0	0	0	0	0	0	2018-11-14	0	0	0	0	0	0	1	0	0	0	0	0	0	0	1	1	1	0	0	0
69	47	0	2	76.9	155	32	1	0.62	0	136.177	1	0	0	0	0	0	0	0	0	0	0	0	0	0	0	0	0	0	2015-10-28	0	0	0	0	0	1	0	0	0	0	0	0	0	0	1	1	1	1	0	0
70	65	1	2	82	156	33.7	1	0.89	68.23	81.5777	1	1	0	0	0	0	0	0	0	0	0	0	0	0	0	0	0	0	2019-06-07	1	0	0	0	0	0	0	0	0	0	0	0	0	0	3	0	0	0	0	0
71	27	0	1	62	171	21.2	1	1.3	74.78	74.8504	1	0	0	0	0	0	0	0	0	0	0	0	0	0	1	0	0	0	2018-09-11	1	0	0	0	0	0	0	0	0	0	0	0	0	0	2	0	0	0	0	0
72	63	1	1	34	0	0	2	1.18	64.83	30.8145	0	0	0	0	0	0	0	0	0	0	0	0	0	0	0	0	0	0	2016-01-19	1	0	0	0	0	0	0	0	0	0	0	0	0	0	1	1	1	1	0	1
73	54	0	1	45	0	0	2	0.87	97.16	61.7816	1	0	0	0	0	0	0	0	0	0	0	1	0	0	0	0	0	0	2015-12-04	1	0	0	0	0	0	0	0	0	0	0	0	0	0	1	1	1	1	0	0
74	45	0	1	40	150	17.8	0	0.67	116.04	78.7728	1	1	0	0	0	0	0	0	0	0	0	0	0	0	0	0	0	0	2017-10-30	1	0	0	0	0	0	0	0	0	0	0	0	0	0	1	1	1	0	0	0
75	46	0	1	80	175	26.1	1	1.09	80.4	95.8206	1	0	0	1	0	0	0	0	0	0	0	0	0	0	1	0	0	0	2017-09-22	1	0	0	0	0	0	0	0	0	0	0	0	0	0	3	0	0	0	0	0
76	46	0	2	46.5	145	22.1	1	0.63	129.54	81.9081	1	0	0	0	0	0	0	0	0	0	0	0	0	0	1	0	0	0	2019-02-23	0	0	0	0	0	1	0	0	0	0	0	0	0	0	2	0	0	0	0	0
77	56	0	1	57	0	0	2	0.81	103.71	82.0988	1	1	0	0	0	0	0	0	0	0	0	0	0	0	0	0	0	0	2015-08-08	1	0	0	0	0	0	0	0	0	0	0	0	0	0	1	1	0	1	0	0
78	36	0	1	75	170	26	1	0.92	105.88	117.754	1	0	0	0	0	0	0	0	0	0	0	0	0	0	0	0	0	0	2018-08-10	1	0	0	0	0	0	0	0	0	0	0	0	0	0	3	0	0	0	0	0
79	44	0	2	65	164	24.2	1	0.51	116.5	144.444	1	0	0	0	0	0	0	0	0	0	0	0	0	0	0	0	0	0	2019-05-23	0	0	0	0	0	1	0	0	0	0	0	0	0	0	1	1	1	0	0	0
80	32	0	2	38.5	156	15.8	0	0.58	122.35	84.6336	1	0	0	0	0	0	0	0	0	0	0	0	0	0	0	0	0	0	2019-04-22	1	0	0	0	0	0	0	0	0	0	0	0	0	0	3	0	0	0	0	0
81	79	1	2	0	0	0	2	0.52	94.45	0	1	1	1	1	0	0	0	0	0	0	0	0	0	0	0	0	0	0	2015-11-25	0	0	0	0	1	0	0	0	0	0	0	0	0	0	3	0	0	0	0	0
82	44	0	2	46	0	0	2	0	0	0	1	0	0	0	0	0	0	0	0	0	0	0	0	0	0	0	0	0	2015-03-18	0	0	0	0	0	1	0	0	0	0	0	0	0	0	3	0	0	0	0	0
83	51	0	1	62	165	22.8	1	1.06	79.17	72.3008	1	1	0	0	0	0	0	0	0	0	0	0	0	0	0	1	0	0	2019-01-05	1	0	0	0	1	1	0	0	0	0	0	0	0	1	2	0	0	0	0	0
84	19	0	2	47.5	0	0	2	0.7	107.8	96.932	1	1	0	0	0	0	0	0	0	0	0	0	0	0	0	0	0	0	2016-06-06	0	0	0	0	0	0	1	0	0	0	0	0	0	0	3	1	0	0	0	0
85	35	0	1	46	150	20.4	1	0.87	112.6	77.1073	1	0	0	0	0	0	0	0	0	0	0	0	0	0	0	0	0	0	2016-05-02	1	0	0	0	0	1	0	0	0	0	0	0	0	1	1	1	0	1	0	0
86	25	0	1	42	0	0	2	0.77	125.24	87.1212	1	0	0	0	0	0	0	0	0	0	0	0	0	0	0	0	0	0	2016-02-01	1	0	0	0	0	0	0	0	0	0	0	0	0	0	1	1	1	1	1	0
87	48	0	2	48	160	18.7	0	0.72	99.34	72.4074	1	0	0	0	0	0	0	0	0	0	0	1	0	0	0	0	0	0	2016-09-19	0	0	0	0	0	0	0	0	1	0	0	0	0	0	3	0	0	0	0	0
88	82	1	1	45	160	17.6	0	1.29	51.29	28.1008	0	0	0	0	0	0	0	0	0	0	0	0	0	0	0	0	0	0	2017-04-14	1	0	0	0	0	0	0	0	0	0	0	0	0	0	3	0	0	0	0	0
89	49	0	1	41	168	14.5	0	0.93	96.85	55.7198	0	0	0	0	0	0	0	0	0	0	0	0	0	0	0	0	0	0	2016-06-08	1	1	0	1	0	0	0	0	0	0	0	0	0	1	3	0	0	0	0	0
90	69	1	1	51.9	164	19.3	0	1.5	46.5	34.1194	0	0	1	0	0	0	0	0	0	0	0	0	0	0	0	0	0	0	2016-06-17	1	0	0	0	0	0	0	0	0	0	0	0	0	0	3	0	0	0	0	0
91	65	1	1	36	165	13.2	0	0.77	95.23	48.7013	0	0	0	0	0	0	0	0	0	0	0	0	0	0	0	0	0	0	2018-08-03	1	0	0	0	0	0	1	0	0	0	0	0	0	1	1	1	1	0	0	0
92	30	0	1	55	170	19	0	0.65	130.55	129.274	1	0	0	0	0	0	0	0	0	0	0	1	0	0	0	0	0	0	2016-03-19	1	0	0	0	0	0	0	0	0	0	0	0	0	0	2	0	0	0	0	0
93	80	1	1	60	170	20.8	1	0.6	94.96	83.3333	1	1	0	1	0	0	0	0	0	0	0	0	0	0	0	0	0	0	2017-08-24	1	0	0	0	0	0	0	0	0	0	0	0	0	0	3	0	0	0	0	0
94	31	0	1	85	0	0	2	0.88	114.46	146.228	1	0	0	0	0	0	0	0	0	0	0	1	0	0	0	0	0	0	2016-12-30	0	0	0	0	1	1	0	0	0	0	0	0	0	1	3	0	0	0	0	0
95	53	0	1	52.1	158	20.9	1	1.12	75.12	56.2091	0	0	0	0	0	0	0	0	0	0	0	0	0	0	0	0	0	1	2017-10-10	1	0	0	0	0	0	0	0	0	0	0	0	0	0	2	0	0	0	0	0
96	36	0	2	53	166	19.2	0	0.81	93.73	80.3361	1	0	0	0	0	0	0	0	0	0	0	0	0	0	0	0	0	0	2016-08-08	1	0	0	0	0	0	0	0	0	0	0	0	0	0	1	1	1	1	0	0
97	40	0	1	65	165	23	1	0.62	149.84	145.609	1	0	0	0	0	0	0	0	0	0	0	0	0	0	0	0	0	0	2016-09-02	0	0	0	0	1	1	1	0	0	0	0	0	0	1	3	0	0	0	0	0
98	29	0	1	63	174	20.8	1	0.84	116.67	115.625	1	0	0	0	0	0	0	0	0	0	0	0	0	0	0	0	0	0	2015-05-01	1	0	0	0	0	0	0	0	0	0	0	0	0	0	1	0	0	0	0	0
99	52	0	2	48	156	19.7	0	0.81	83.77	61.5638	1	0	0	0	0	0	0	0	0	0	0	0	0	0	0	0	0	0	2016-09-28	1	0	0	0	0	0	0	0	0	0	0	0	0	0	1	1	1	1	1	0
100	62	1	2	60	160	23.4	1	0.95	64.4	58.1579	0	1	0	0	0	0	0	0	0	0	0	0	0	0	0	0	0	0	2017-02-22	1	0	0	0	0	0	0	0	0	0	0	0	0	0	1	1	1	0	1	0
101	39	0	1	62	170	21.5	1	1.57	54.71	55.3963	0	0	0	0	0	0	0	0	0	0	0	0	0	0	0	0	1	0	2018-04-25	1	0	0	0	0	0	0	0	0	0	0	0	0	0	2	0	0	0	0	0
102	26	0	2	68	161	26.2	1	0.66	122.31	138.662	1	0	0	0	0	0	0	0	0	0	0	0	0	0	0	0	0	0	2016-09-27	1	0	0	0	0	0	0	0	0	0	0	0	0	0	3	0	0	0	0	0
103	55	0	1	53.8	180	16.6	0	0.51	121.01	124.537	1	0	0	0	0	0	0	0	0	0	0	1	0	0	0	0	0	0	2017-07-04	1	0	0	0	0	0	0	0	0	0	0	0	0	0	2	0	0	0	0	0
104	63	1	1	56	160	21.9	1	0.75	97.63	79.8519	1	0	0	0	0	0	0	0	0	0	0	0	0	0	0	0	0	0	2016-09-22	0	0	0	1	0	0	0	0	0	0	0	0	0	0	3	0	0	0	0	0
105	31	0	1	44.2	159	17.5	0	0.81	97.09	82.6097	1	0	0	0	0	0	0	0	0	0	0	0	0	0	0	0	0	0	2019-08-22	1	0	0	0	0	0	0	0	0	0	0	0	0	0	3	0	0	0	0	0
106	32	0	1	72	178	22.7	1	0.89	113.13	121.348	1	0	0	0	0	0	0	0	0	0	0	0	0	0	0	0	0	0	2016-07-28	1	1	0	0	0	0	1	0	0	0	0	0	0	1	4	0	0	0	0	0
107	39	0	2	47	0	0	2	0.76	99.13	73.7381	1	0	0	0	0	0	0	0	0	0	0	0	0	0	0	0	0	0	2017-03-07	1	0	0	0	0	0	0	0	0	0	0	0	0	0	1	1	0	1	0	0
108	43	0	1	53	175	17.3	0	0.87	105.7	82.0722	1	0	0	0	0	0	0	0	0	0	0	1	0	0	0	0	0	0	2017-01-31	0	0	0	0	0	0	1	0	0	0	0	0	0	0	2	0	0	0	0	0
109	30	0	1	43	160	16.8	0	0.88	115.27	74.6528	1	0	0	0	0	0	0	0	0	0	0	1	0	0	0	0	0	0	2016-12-30	1	0	0	0	0	1	0	0	1	0	1	0	0	1	3	0	0	0	0	0
110	36	0	1	68	168	24.1	1	0.87	111.03	112.899	1	0	0	0	0	0	0	0	0	0	0	0	0	0	0	0	0	0	2019-01-16	1	0	0	0	0	0	0	0	0	0	0	0	0	0	1	1	1	0	0	0
111	56	0	2	54.3	150	24.1	1	0.74	90.85	72.7669	1	0	0	0	0	0	0	0	0	0	0	0	0	0	0	0	0	0	2017-02-27	0	0	0	0	0	0	0	0	0	0	0	0	1	0	3	0	0	0	0	0
112	33	0	1	58	160	22.7	1	1.43	63.89	60.2758	1	0	0	0	0	0	0	0	0	0	0	1	0	0	0	0	0	0	2017-01-20	1	0	0	0	0	1	0	0	0	0	0	0	0	1	3	1	1	0	0	0
113	39	0	1	76	185	22.2	1	0.95	100.43	112.222	1	0	0	0	0	0	0	0	0	0	0	1	0	0	0	0	0	0	2017-02-01	1	0	0	0	0	0	0	1	1	0	1	0	0	1	1	1	1	1	0	0
114	75	0	1	35	0	0	2	0.76	89.25	41.5753	0	0	0	0	0	0	0	0	0	0	0	0	0	0	0	0	0	0	2018-11-28	1	0	0	0	0	1	0	0	0	0	0	0	0	1	3	0	0	0	0	0
115	27	0	1	62.8	176	20.3	1	0.61	136.86	161.576	1	0	0	0	0	0	0	0	0	0	0	1	0	0	0	0	0	0	2019-03-08	0	0	0	0	1	0	0	0	0	0	0	0	0	0	1	1	1	0	0	0
116	25	0	1	53	162	20.2	1	0.99	103.22	85.5079	1	0	0	0	0	0	0	0	0	0	0	1	0	0	0	0	0	0	2017-06-05	0	0	0	0	0	1	0	0	0	0	0	0	0	0	2	0	0	0	0	0
117	21	0	1	61	180	18.8	0	1.06	99.82	95.1127	1	0	0	0	0	0	0	0	0	0	0	0	0	0	0	0	0	0	2017-04-03	1	0	0	0	0	0	0	0	0	0	0	0	0	0	1	1	1	1	0	1
118	56	0	2	55	160	21.5	1	0.86	75.76	63.4205	1	0	0	0	0	0	0	0	0	0	0	1	0	0	0	0	0	0	2017-04-12	1	0	0	0	0	0	0	0	0	0	1	0	0	1	2	0	0	0	0	0
119	44	0	1	59	0	0	2	0.88	103.74	89.3939	1	0	0	0	0	0	0	0	0	0	0	1	0	0	0	0	0	0	2016-09-23	1	0	0	0	0	0	0	0	0	0	0	0	0	0	3	0	0	0	0	0
120	64	1	2	35	0	0	2	2.31	30.65	13.5943	0	0	0	0	0	0	0	0	0	0	0	0	0	0	0	0	0	0	2017-08-25	0	0	0	0	0	0	1	0	0	0	0	0	0	0	3	0	0	0	0	0
121	37	0	1	56	0	0	2	0.84	111.86	95.3704	1	0	0	0	0	0	0	0	0	0	0	1	0	0	0	0	0	0	2017-07-14	1	0	0	0	0	1	0	0	0	0	0	0	0	0	1	1	1	0	0	0
122	43	0	1	30	0	0	2	0.75	112.35	53.8889	0	0	0	0	0	0	0	0	0	0	0	1	0	0	0	0	0	0	2017-05-01	1	0	0	0	0	0	0	0	0	0	0	0	0	0	3	0	0	0	0	0
123	70	1	2	42	170	14.5	0	0.74	83.51	46.9032	0	0	0	0	0	0	0	0	0	0	0	0	0	0	0	0	0	0	2019-06-06	1	0	0	0	0	0	1	0	0	1	0	0	0	0	3	1	0	0	1	0
124	38	0	1	50	165	18.4	0	0.6	126.55	118.056	1	1	0	0	0	0	0	0	0	0	0	0	0	0	0	0	0	0	2017-08-08	1	0	0	0	0	0	0	0	0	0	0	0	0	0	1	1	1	0	0	0
125	64	1	1	50	0	0	2	0.85	92.08	62.0915	1	1	1	1	0	0	0	0	0	0	0	0	0	0	0	0	0	0	2017-06-15	1	0	0	0	0	0	0	0	0	0	0	0	0	0	3	0	0	0	0	0
126	53	0	1	69.2	172	23.4	1	0.83	99.75	100.743	1	0	0	0	0	0	0	0	0	0	0	0	0	0	0	0	0	0	2017-09-18	1	0	0	0	0	0	0	0	0	0	0	0	0	0	1	1	1	1	0	0
127	28	0	1	63.5	0	0	2	0.88	116.9	112.247	1	0	0	0	0	0	0	0	0	0	0	1	0	0	0	0	0	0	2018-01-08	0	0	0	0	0	1	0	0	0	0	0	0	0	0	1	1	1	1	0	0
128	84	1	2	35	160	13.7	0	0.89	78.51	25.9988	1	0	0	0	0	0	0	0	0	0	0	0	0	0	0	0	0	0	2017-09-20	1	0	0	0	0	0	0	0	0	0	0	0	0	0	3	0	0	0	0	0
129	48	0	1	55.2	0	0	2	0.38	143.45	185.614	1	0	0	0	0	0	0	0	0	0	0	0	0	0	0	0	0	0	2017-10-06	1	0	0	0	0	0	0	0	0	0	0	0	0	0	3	1	1	0	0	0
130	28	0	2	57.4	0	0	2	0	0	0	1	0	0	0	0	0	0	0	0	0	0	1	0	0	0	0	0	0	2016-08-01	0	0	0	0	0	1	0	0	0	0	0	0	0	0	3	0	0	0	0	0
131	42	0	1	61.4	165	22.6	1	0.71	116.54	117.707	1	0	0	0	0	0	0	0	0	0	0	1	0	0	0	0	0	0	2017-11-21	1	0	0	0	0	0	0	0	1	0	0	0	0	0	3	0	0	0	0	0
132	77	1	1	61.5	161	23.7	1	1.01	70.91	53.2797	0	0	0	0	0	0	0	0	0	0	0	0	0	0	0	0	0	0	2017-12-04	1	0	0	0	0	0	0	0	0	0	0	0	0	0	1	1	1	0	1	0
133	28	0	2	46	152	19.9	0	0.73	111.65	83.3181	1	0	0	0	0	0	0	0	0	0	0	1	0	0	0	0	0	0	2018-01-03	1	0	0	0	0	1	0	0	1	0	1	0	0	1	4	0	0	0	0	0
134	43	0	1	53	175	16.7	0	0.81	108.85	88.1516	1	0	0	0	0	0	0	0	0	0	0	0	1	0	0	0	0	0	2017-12-08	1	0	0	0	0	0	0	0	0	0	0	0	0	0	1	1	1	1	0	1
135	85	1	1	71	170	24.6	1	0.87	78.7	62.3404	1	0	0	0	0	0	0	0	0	0	0	0	0	0	0	0	0	0	2018-09-06	1	0	0	0	0	0	0	0	0	0	0	0	0	0	3	0	0	0	0	0
136	37	0	1	0	0	0	2	0.9	108.73	0	1	0	0	0	0	0	0	0	0	0	0	1	0	0	0	0	0	0	2017-12-22	0	0	0	0	0	0	0	0	0	0	0	0	1	0	4	0	0	0	0	0
137	38	0	2	72	0	0	2	0.76	99.83	114.079	1	0	0	0	0	0	0	0	0	0	0	0	0	0	0	0	0	0	2018-03-18	0	0	0	0	0	0	1	0	0	0	0	0	0	0	4	0	0	0	0	0
138	63	1	1	56	165	20.6	1	0.9	90.58	66.5432	1	0	0	0	0	0	0	0	0	0	0	0	0	0	0	0	0	0	2018-03-22	1	0	0	0	0	0	1	0	0	0	0	0	0	1	1	1	1	0	0	0
139	35	0	1	40	167	14.3	0	0.86	110.78	67.8295	1	0	0	0	0	0	0	0	0	0	0	1	0	0	0	0	0	0	2016-03-01	1	0	1	0	0	1	0	0	0	0	0	0	0	1	1	0	0	0	0	0
140	44	0	1	60.5	170	20.9	1	0.94	96.16	85.8156	1	0	0	0	0	0	0	0	0	0	0	0	0	0	0	0	0	1	2018-07-29	1	0	0	0	0	0	0	0	0	0	0	0	0	0	2	0	0	0	0	0
141	80	1	2	59.7	0	0	2	0.5	94.32	84.575	1	0	0	0	0	0	0	0	0	0	0	0	0	0	0	0	0	0	2018-04-03	0	0	0	0	0	0	1	0	0	0	0	0	0	0	3	0	0	0	0	0
142	34	0	2	57.6	158	23.1	1	0.62	118.86	116.258	1	0	0	0	0	0	0	0	0	0	0	0	0	0	0	0	0	0	2018-11-03	1	0	0	0	0	0	0	0	0	0	0	0	0	0	1	1	1	0	0	0
143	31	0	1	51.4	170	17.8	0	0.5	145.42	155.628	1	0	0	0	0	0	0	0	0	0	0	0	0	0	0	0	0	0	2018-04-27	1	0	0	0	0	0	0	0	0	0	0	0	0	0	3	0	0	0	0	0
144	40	0	2	33	160	12.9	0	0.9	78.01	43.287	0	0	0	0	0	0	0	0	0	0	0	1	0	0	0	0	0	0	2018-05-03	0	0	0	0	0	1	0	0	0	0	0	0	0	0	1	1	1	1	0	0
145	67	1	1	56.5	0	0	2	0.68	98.82	84.2422	1	1	1	0	0	0	0	0	0	0	0	0	0	0	0	0	0	0	2018-06-11	1	0	0	0	0	0	0	0	0	0	0	0	0	0	1	1	1	0	0	0
146	59	0	1	65	173	21.7	1	0.74	100.96	98.8176	1	0	0	1	0	0	0	0	0	0	0	0	0	0	0	0	0	0	2018-05-18	1	0	0	0	0	0	0	0	0	0	0	0	0	0	3	0	0	0	0	0
147	54	0	1	47.55	170	16.5	0	0.54	119.03	105.177	1	1	0	0	0	0	0	0	0	0	0	0	0	0	0	0	0	0	2019-01-08	1	0	0	0	0	0	0	0	0	0	0	0	0	0	1	1	1	0	1	0
148	80	1	1	53.3	0	0	2	1.1	62.62	40.3788	0	0	0	0	0	0	0	0	0	0	0	0	0	0	0	0	0	0	2018-07-18	1	0	0	0	0	0	0	0	0	0	0	0	0	0	3	0	0	0	0	0
149	49	0	2	78.8	164	29.3	1	0.71	100.33	119.233	1	1	1	0	0	0	0	0	0	0	0	0	0	0	0	0	0	0	2018-07-26	0	0	0	0	0	0	0	0	0	0	1	0	0	0	3	0	0	0	0	0
150	61	1	2	35.25	152	15.26	0	0.41	111.87	80.1842	1	0	0	0	0	0	0	0	0	0	0	0	0	0	0	0	0	0	2018-09-11	1	1	0	0	0	0	0	0	0	0	0	0	0	1	3	0	0	0	0	0
151	55	0	1	76.65	178	24.19	1	0.81	100.05	111.716	1	1	0	1	0	0	0	0	0	0	0	0	0	0	0	0	0	0	2018-09-11	1	0	0	0	0	0	0	0	0	0	0	0	0	0	3	1	1	0	0	0
152	45	0	1	55.4	162	21.1	1	0.96	95.07	76.1429	1	0	0	0	0	0	0	0	0	0	0	0	0	0	0	0	0	0	2018-06-12	0	0	0	0	0	0	0	0	0	0	0	0	0	0	3	0	0	0	0	0
153	66	1	2	44.95	153	19.2	0	0.95	62.18	41.3356	0	0	1	0	0	0	0	0	0	0	0	0	0	0	0	0	0	0	2019-03-18	1	0	0	0	0	0	0	0	0	0	0	0	0	0	3	0	0	0	0	0
154	40	0	2	32	150	14.2	0	0.44	126.67	85.8586	1	0	0	0	0	0	0	0	0	0	0	1	0	0	0	0	0	0	2018-05-08	1	0	0	0	0	0	0	0	0	0	0	0	0	0	2	0	0	0	0	0
155	73	1	1	60.9	160	23.8	1	1.18	60.43	48.0261	0	1	1	0	0	0	0	0	0	0	0	0	0	0	0	0	0	0	2018-11-11	1	0	0	0	0	0	0	0	0	0	0	0	0	0	3	0	0	0	0	0
156	41	0	2	34.2	149.5	15.3	0	0.41	128.74	97.4909	1	0	0	0	0	0	0	0	0	0	0	0	0	0	0	0	0	0	2018-10-26	1	0	0	0	0	0	0	0	0	0	0	0	0	0	1	1	1	0	0	0
157	38	0	2	47	158	18.8	0	0.48	124.84	117.908	1	0	0	0	0	0	0	0	0	0	0	0	0	0	0	0	0	0	2019-03-08	1	0	0	0	0	0	0	0	0	0	0	0	0	0	3	0	0	0	0	0
158	35	0	1	53.6	168	19	0	0.51	139.26	153.268	1	1	0	0	0	0	0	0	0	0	0	0	0	0	0	0	0	0	2018-09-03	1	0	0	0	0	0	0	0	0	0	0	0	0	0	1	1	1	1	0	0
159	36	0	2	63.5	158	25.4	1	0.46	128.39	169.487	1	0	0	0	0	0	0	0	0	0	0	0	0	0	0	0	0	0	2017-02-01	1	0	0	0	0	0	0	0	0	0	0	0	0	0	1	1	1	1	0	0
160	76	1	1	52.7	170	18.2	0	0.87	83.83	53.8442	0	0	1	0	0	0	0	0	0	0	0	0	0	0	0	0	0	0	2019-06-27	1	0	0	0	0	0	0	0	0	0	0	0	0	0	3	0	0	0	0	0
161	77	1	1	46	168	16.3	0	0.67	92.68	60.0746	1	1	0	0	0	0	0	0	0	0	0	0	0	0	0	0	0	0	2016-04-01	1	0	0	0	0	0	0	0	0	0	0	0	0	0	3	0	0	0	0	0
162	79	1	2	48.2	150	21.4	1	1	53.71	34.7107	0	0	1	0	0	0	0	0	0	0	0	0	0	0	0	0	0	0	2019-01-30	1	0	0	0	0	1	0	0	0	0	1	0	0	1	4	0	0	0	0	0
163	53	0	2	62	160	24.2	1	0.68	100.19	93.6458	1	0	0	0	0	0	0	0	0	0	0	0	0	0	0	0	0	0	2018-10-29	1	0	0	0	0	0	0	0	0	0	0	0	0	0	1	1	1	0	0	0
164	54	0	1	78	0	0	2	0.88	97.38	105.871	1	1	1	1	0	0	0	0	0	0	0	0	0	0	0	0	0	0	2019-01-06	1	0	0	0	0	0	0	0	0	0	0	0	0	0	1	1	1	1	0	0
165	75	1	1	51	160	19.9	0	0.86	84.83	53.5368	0	1	0	0	0	0	0	0	0	0	0	0	0	0	0	0	0	0	2019-02-19	1	0	0	0	0	0	0	0	0	0	0	0	0	0	1	1	1	0	0	0
166	57	0	2	51	164	19	0	0.66	98.37	75.7165	1	0	0	0	0	0	0	0	0	0	0	1	0	0	0	0	0	0	2019-06-21	0	0	0	0	0	1	0	0	0	0	0	0	0	0	3	0	0	0	0	0
167	30	0	1	48	173	16	0	0.52	143.09	141.026	1	0	0	0	0	0	0	0	0	0	0	0	0	0	0	0	0	0	2019-05-02	1	0	0	0	0	0	0	0	0	0	0	0	0	0	1	1	1	0	0	0
168	60	1	1	35	150	15.6	0	0.59	118.05	65.9134	1	0	0	0	0	0	0	0	0	0	0	0	0	0	0	0	0	0	2019-05-14	1	0	0	0	0	0	0	0	0	0	0	0	0	0	3	0	0	0	0	0
169	37	0	2	46.5	150	20.7	1	0.69	111.57	81.946	1	0	0	0	0	0	0	0	0	0	0	1	0	0	0	0	0	0	2018-11-29	1	0	0	0	0	1	0	0	0	0	0	0	0	1	2	0	0	0	0	0
170	37	0	2	48	159	19	0	0.82	91.71	71.1789	1	0	0	0	0	0	0	0	0	0	0	0	0	0	0	0	0	0	2019-05-31	1	0	0	0	1	0	0	1	0	0	0	0	0	1	2	0	0	0	0	0
171	42	0	2	44	158	17.6	0	0.75	98.63	67.8741	1	0	0	0	0	0	0	0	0	0	0	1	0	0	0	0	0	0	2019-08-08	1	0	0	0	0	1	0	0	0	0	1	0	0	1	1	1	1	0	0	0
172	19	0	1	63	165	23.1	1	1.03	104.81	102.791	1	0	0	0	0	0	0	0	0	0	0	0	0	0	0	0	0	0	2019-07-10	1	0	0	0	0	0	0	0	0	0	0	0	0	0	1	1	1	0	0	0
173	20	0	2	44	156	18.1	0	0.66	127.57	94.4444	1	0	0	0	0	0	0	0	0	0	0	0	0	0	0	0	0	0	2019-08-23	1	0	0	0	0	0	0	0	0	0	0	0	0	0	1	1	1	0	0	1
174	20	0	1	70	165	25.7	1	0.39	172.77	299.145	1	0	0	0	0	0	0	0	0	0	0	0	0	0	0	0	0	0	2019-08-15	1	0	0	0	0	0	0	0	0	0	1	0	0	1	1	1	1	0	0	0
175	55	0	2	38.5	0	0	2	0.51	108.6	75.7523	1	0	0	0	0	0	0	0	0	0	0	0	0	0	0	0	0	0	2019-05-21	1	0	0	0	0	0	0	0	0	0	0	0	0	0	4	0	0	0	0	0
176	53	0	2	54	0	0	2	0.68	100.19	81.5625	1	1	1	1	0	0	0	0	0	0	0	0	0	0	0	0	0	0	2018-06-28	1	0	0	0	0	0	0	0	0	0	0	0	0	0	4	0	0	0	0	0
177	43	0	2	44.1	150	19.6	0	0.64	109.64	78.9072	1	0	0	0	0	0	0	0	0	0	0	0	0	0	0	0	0	0	2019-08-05	1	0	0	0	0	0	0	0	0	0	0	0	0	0	1	1	1	1	0	0
178	56	0	2	41.75	160	16.3	0	0.62	101.13	66.7776	1	0	0	0	0	0	0	0	0	0	0	0	0	0	0	0	0	0	2019-09-10	1	0	0	0	0	0	0	0	0	0	0	0	0	0	1	1	1	0	0	0
179	46	0	1	69	165	25.3	1	0.87	103.5	103.544	1	0	1	0	0	0	0	0	0	0	0	0	0	0	0	0	0	0	2019-11-12	0	1	0	1	0	1	0	0	0	0	0	0	0	1	4	0	0	0	0	0
180	34	0	2	45.7	160	17.9	0	0.49	127.53	116.711	1	0	0	0	0	0	0	0	0	0	0	1	0	0	0	0	0	0	2019-07-12	1	0	0	0	0	0	1	0	0	0	0	0	0	1	1	1	1	1	0	0
181	43	0	1	74	173	24.7	1	0.62	121.49	160.797	1	1	0	0	0	0	0	0	0	0	0	0	0	0	0	0	0	0	2019-10-03	1	0	0	0	0	0	0	0	0	0	0	0	0	0	1	1	1	0	0	0
182	20	0	1	74	182	22.3	1	0.95	114.77	129.825	1	0	0	0	0	0	0	0	0	0	0	0	0	0	0	0	0	0	2019-05-01	1	0	0	0	0	0	0	0	0	0	0	0	0	0	1	1	1	1	0	0
183	78	0	1	60.35	171	20.64	1	0.98	73.54	53.0286	0	1	1	1	0	0	0	0	0	0	0	0	0	0	0	0	0	0	2019-10-17	1	0	0	0	0	0	0	0	0	0	0	0	0	0	3	0	0	0	0	0
184	32	0	1	47	169	16.5	0	0.6	133.04	117.5	1	0	0	0	0	0	0	0	0	0	0	1	0	0	0	0	0	0	2019-10-28	1	0	0	0	0	0	0	1	0	0	1	0	0	1	3	0	0	0	0	0
185	88	1	1	68	175	22.2	1	1.02	65.32	48.1481	0	1	1	0	0	0	0	0	0	0	0	0	0	0	0	0	0	0	2019-10-29	1	0	0	0	0	0	0	0	0	0	0	0	0	0	1	1	1	0	0	0
186	53	0	1	74	175	24.2	1	0.71	106.37	125.939	1	1	1	0	0	0	0	0	0	0	0	0	0	0	0	0	0	0	2019-11-19	0	1	0	0	0	0	0	0	0	0	0	0	0	0	3	0	0	0	0	0
[truncated: 40 more columns]

## Sheet: Sheet1
No	Age	Age range <60, >=60	Gender	Weight	Height	BMI	BMI range < 20, >= 20, no	Cr	eGFR CKD-EPI	CrCl	CrCl range < 60 >= 60	DM	HT	DLP	CKD1	CKD2	CKD3	CKD4	CKD5	HD	PD	HIV	Gout	RA	Heart Tx	LTx	KT	SCT	Date Dx	Pulmonary	Pleura	Pericardium	Peritoneum	CNS	LN	Musculoskeletal	KUB	GI	Mucoutaneous	Hematologic	Endocrine	Eye	Diseminated	Cause FQs 1=DR, 2=DI, 3= ADR of other drugs, 4not response to 1L	Drug resistant	I resist	R resist	Z resist	E resist
2	58	0	1	64	170	22.1	1	1.39	55.47	52.438	0	0	0	0	0	0	0	0	0	0	0	0	0	0	1	0	0	0	2017-06-30	1	0	0	0	0	0	0	0	0	0	0	0	0	0	2	0	0	0	0	0
9	44	0	2	47.5	151	20.8	1	0.61	111.39	88.2514	1	0	0	0	0	0	0	0	0	0	0	0	0	0	0	0	0	0	2018-11-23	1	0	0	0	0	0	0	0	0	0	0	0	0	0	1	1	1	0	0	0
12	43	0	2	54.7	160	21.4	1	0.52	117.4	120.46	1	0	0	0	0	0	0	0	0	0	0	0	0	0	0	0	0	0	2019-04-23	1	0	0	0	0	0	0	0	0	0	0	0	0	0	3	0	0	0	0	0
14	54	0	1	59.6	167	21.37	1	0.91	95.21	78.2295	1	1	1	0	0	0	0	0	0	0	0	0	0	0	0	0	0	0	2019-10-02	1	0	0	0	0	0	0	0	0	0	0	0	0	0	1	1	1	0	0	0
27	54	0	1	64.8	162	24.7	1	1.05	80.08	73.7143	1	0	1	0	0	0	0	0	0	0	0	0	0	0	0	0	0	0	2018-05-19	0	1	0	0	0	0	0	0	0	0	0	0	0	0	3	0	0	0	0	0
29	45	0	2	63	165	23.1	1	0.77	95.54	91.7614	1	0	0	0	0	0	0	0	0	0	0	0	0	0	0	0	0	0	2018-09-07	1	0	0	0	0	0	0	0	0	0	0	0	0	0	3	0	0	0	0	0
35	82	1	1	68	155	28.3	1	1.83	33.61	29.9332	0	0	1	1	0	0	0	1	0	0	0	0	0	0	0	0	0	0	2017-10-19	1	0	0	0	0	0	0	0	0	0	0	0	0	0	3	0	0	0	0	0
39	35	0	1	60	170	20.8	1	0.81	115.15	108.025	1	0	0	0	0	0	0	0	0	0	0	0	0	0	0	0	0	0	2018-01-15	1	0	0	0	0	0	0	0	0	0	0	0	0	0	1	1	1	0	0	0
40	56	0	1	70	162	26.7	1	0.91	94.54	89.7436	1	0	0	0	0	0	0	0	0	0	0	0	0	0	0	0	0	0	2018-06-09	0	1	0	0	0	1	1	0	0	0	0	0	0	1	1	1	1	0	0	0
42	55	0	2	46	155	19.1	0	0.65	100.27	71.015	1	0	0	0	0	0	0	0	0	0	0	0	0	0	0	0	0	0	2017-07-22	0	0	0	0	1	0	0	0	0	0	0	0	0	0	3	0	0	0	0	0
58	22	0	1	54.5	178	17.2	0	0.9	120.81	99.2438	1	0	0	0	0	0	0	0	0	0	0	0	0	0	0	0	0	0	2018-11-19	1	0	0	0	0	0	0	0	0	0	0	0	0	0	2	0	0	0	0	0
70	65	1	2	82	156	33.7	1	0.89	68.23	81.5777	1	1	0	0	0	0	0	0	0	0	0	0	0	0	0	0	0	0	2019-06-07	1	0	0	0	0	0	0	0	0	0	0	0	0	0	3	0	0	0	0	0
76	46	0	2	46.5	145	22.1	1	0.63	129.54	81.9081	1	0	0	0	0	0	0	0	0	0	0	0	0	0	1	0	0	0	2019-02-23	0	0	0	0	0	1	0	0	0	0	0	0	0	0	2	0	0	0	0	0
79	44	0	2	65	164	24.2	1	0.51	116.5	144.444	1	0	0	0	0	0	0	0	0	0	0	0	0	0	0	0	0	0	2019-05-23	0	0	0	0	0	1	0	0	0	0	0	0	0	0	1	1	1	0	0	0
87	48	0	2	48	160	18.7	0	0.72	99.34	72.4074	1	0	0	0	0	0	0	0	0	0	0	1	0	0	0	0	0	0	2016-09-19	0	0	0	0	0	0	0	0	1	0	0	0	0	0	3	0	0	0	0	0
91	65	1	1	36	165	13.2	0	0.77	95.23	48.7013	0	0	0	0	0	0	0	0	0	0	0	0	0	0	0	0	0	0	2018-08-03	1	0	0	0	0	0	1	0	0	0	0	0	0	1	1	1	1	0	0	0
96	36	0	2	53	166	19.2	0	0.81	93.73	80.3361	1	0	0	0	0	0	0	0	0	0	0	0	0	0	0	0	0	0	2016-08-08	1	0	0	0	0	0	0	0	0	0	0	0	0	0	1	1	1	1	0	0
99	52	0	2	48	156	19.7	0	0.81	83.77	61.5638	1	0	0	0	0	0	0	0	0	0	0	0	0	0	0	0	0	0	2016-09-28	1	0	0	0	0	0	0	0	0	0	0	0	0	0	1	1	1	1	1	0
105	31	0	1	44.2	159	17.5	0	0.81	97.09	82.6097	1	0	0	0	0	0	0	0	0	0	0	0	0	0	0	0	0	0	2019-08-22	1	0	0	0	0	0	0	0	0	0	0	0	0	0	3	0	0	0	0	0
112	33	0	1	58	160	22.7	1	1.43	63.89	60.2758	1	0	0	0	0	0	0	0	0	0	0	1	0	0	0	0	0	0	2017-01-20	1	0	0	0	0	1	0	0	0	0	0	0	0	1	3	1	1	0	0	0
113	39	0	1	76	185	22.2	1	0.95	100.43	112.222	1	0	0	0	0	0	0	0	0	0	0	1	0	0	0	0	0	0	2017-02-01	1	0	0	0	0	0	0	1	1	0	1	0	0	1	1	1	1	1	0	0
133	28	0	2	46	152	19.9	0	0.73	111.65	83.3181	1	0	0	0	0	0	0	0	0	0	0	1	0	0	0	0	0	0	2018-01-03	1	0	0	0	0	1	0	0	1	0	1	0	0	1	4	0	0	0	0	0
134	43	0	1	53	175	16.7	0	0.81	108.85	88.1516	1	0	0	0	0	0	0	0	0	0	0	0	1	0	0	0	0	0	2017-12-08	1	0	0	0	0	0	0	0	0	0	0	0	0	0	1	1	1	1	0	1
138	63	1	1	56	165	20.6	1	0.9	90.58	66.5432	1	0	0	0	0	0	0	0	0	0	0	0	0	0	0	0	0	0	2018-03-22	1	0	0	0	0	0	1	0	0	0	0	0	0	1	1	1	1	0	0	0
142	34	0	2	57.6	158	23.1	1	0.62	118.86	116.258	1	0	0	0	0	0	0	0	0	0	0	0	0	0	0	0	0	0	2018-11-03	1	0	0	0	0	0	0	0	0	0	0	0	0	0	1	1	1	0	0	0
147	54	0	1	47.55	170	16.5	0	0.54	119.03	105.177	1	1	0	0	0	0	0	0	0	0	0	0	0	0	0	0	0	0	2019-01-08	1	0	0	0	0	0	0	0	0	0	0	0	0	0	1	1	1	0	1	0
149	49	0	2	78.8	164	29.3	1	0.71	100.33	119.233	1	1	1	0	0	0	0	0	0	0	0	0	0	0	0	0	0	0	2018-07-26	0	0	0	0	0	0	0	0	0	0	1	0	0	0	3	0	0	0	0	0
157	38	0	2	47	158	18.8	0	0.48	124.84	117.908	1	0	0	0	0	0	0	0	0	0	0	0	0	0	0	0	0	0	2019-03-08	1	0	0	0	0	0	0	0	0	0	0	0	0	0	3	0	0	0	0	0
159	36	0	2	63.5	158	25.4	1	0.46	128.39	169.487	1	0	0	0	0	0	0	0	0	0	0	0	0	0	0	0	0	0	2017-02-01	1	0	0	0	0	0	0	0	0	0	0	0	0	0	1	1	1	1	0	0
163	53	0	2	62	160	24.2	1	0.68	100.19	93.6458	1	0	0	0	0	0	0	0	0	0	0	0	0	0	0	0	0	0	2018-10-29	1	0	0	0	0	0	0	0	0	0	0	0	0	0	1	1	1	0	0	0
175	55	0	2	38.5	0	0	2	0.51	108.6	75.7523	1	0	0	0	0	0	0	0	0	0	0	0	0	0	0	0	0	0	2019-05-21	1	0	0	0	0	0	0	0	0	0	0	0	0	0	4	0	0	0	0	0
176	53	0	2	54	0	0	2	0.68	100.19	81.5625	1	1	1	1	0	0	0	0	0	0	0	0	0	0	0	0	0	0	2018-06-28	1	0	0	0	0	0	0	0	0	0	0	0	0	0	4	0	0	0	0	0
177	43	0	2	44.1	150	19.6	0	0.64	109.64	78.9072	1	0	0	0	0	0	0	0	0	0	0	0	0	0	0	0	0	0	2019-08-05	1	0	0	0	0	0	0	0	0	0	0	0	0	0	1	1	1	1	0	0
178	56	0	2	41.75	160	16.3	0	0.62	101.13	66.7776	1	0	0	0	0	0	0	0	0	0	0	0	0	0	0	0	0	0	2019-09-10	1	0	0	0	0	0	0	0	0	0	0	0	0	0	1	1	1	0	0	0
[truncated: 40 more columns]
